# Supplementary material for: Coupling Spatiotemporal Community Assembly Processes to Changes in Microbial Metabolism
Source: Front Microbiol. 2016 Dec 16;7:1949. doi: 10.3389/fmicb.2016.01949 (PMC5226446; doi:10.3389/fmicb.2016.01949)
Supplement: Supplementary file 2 [file Data_Sheet_2.xlsx]

## Sheet: Sheet1
Species that differentiate periods of high vs. low species richness in planktonic communities
Species	Ratio (High:Low)	Avg. High	Avg. Low	P value	Taxonomy
JN869023	0.879505	5.97436	21.9565	0.018	Bacteria; Actinobacteria; Actinobacteria; Actinomycetales; ACK-M1
JN674641	1.23869	9.74359	17.8043	0.013	Bacteria; Bacteroidetes; [Saprospirae]; [Saprospirales]; Chitinophagaceae; Sediminibacterium
JN869030	1.33194	7.92308	15.1304	0.012	Bacteria; Actinobacteria; Actinobacteria; Actinomycetales; ACK-M1
U51104	1.2469	7.87179	12.5652	0.019	Bacteria; Proteobacteria; Betaproteobacteria; Burkholderiales; Comamonadaceae; Limnohabitans
JN868983	0.956976	5.02564	3.21739	0.038	Bacteria; Cyanobacteria; Synechococcophycideae; Synechococcales; Synechococcaceae; Synechococcus
JN868812	0.339167	3.84615	0.0434783	0.001	Bacteria; Proteobacteria; Betaproteobacteria; Burkholderiales; Comamonadaceae
JN391888	0.315557	2.69231	0.195652	0.019	Bacteria; Planctomycetes; Planctomycetia; Planctomycetales; Planctomycetaceae; Planctomyces
HM856408	0.88565	0.769231	2.63043	0.044	Bacteria; Planctomycetes; Phycisphaerae; Phycisphaerales
GQ347385	1.17474	0.538462	2.82609	0.001	Bacteria; Verrucomicrobia; [Methylacidiphilae]; Methylacidiphilales; LD19
GU305856	0.682628	1.23077	2.02174	0.027	Bacteria; Proteobacteria; Alphaproteobacteria; Rickettsiales; Pelagibacteraceae
GQ340302	1.1006	0.794872	2.1087	0.008	Bacteria; Actinobacteria; Actinobacteria; Actinomycetales
JN869125	0.803415	1.38462	1.15217	0.014	Bacteria; Proteobacteria; Betaproteobacteria; Burkholderiales; Comamonadaceae
New.ReferenceOTU470	0.429221	1.74359	0.130435	0.006	Bacteria; Cyanobacteria; ML635J-21
JN679119	1.17743	0.794872	1.73913	0.011	Bacteria; Proteobacteria; Betaproteobacteria; Burkholderiales; Comamonadaceae
HM141858	0.615424	1.38462	0.391304	0.012	Bacteria; Acidobacteria; Holophagae; Holophagales; Holophagaceae; Geothrix
FQ659340	0.644117	1.30769	0.391304	0.004	Bacteria; Verrucomicrobia; [Pedosphaerae]; [Pedosphaerales]; auto67_4W
AY133074	0.809304	1.46154	0.391304	0.001	Bacteria; Elusimicrobia; Elusimicrobia; Elusimicrobiales
FJ800541	0.739334	0.102564	1.41304	0.019	Bacteria; Verrucomicrobia; [Pedosphaerae]; [Pedosphaerales]; R4-41B
JQ346769	0.569099	1.17949	0.478261	0.021	Bacteria; Acidobacteria; [Chloracidobacteria]; RB41; Ellin6075
New.ReferenceOTU531	0.918501	1.23077	0.434783	0.005	Bacteria; Verrucomicrobia; [Methylacidiphilae]; S-BQ2-57
HM217054	0.826285	1.10256	0.521739	0.028	Bacteria; Cyanobacteria; Synechococcophycideae; Synechococcales; Synechococcaceae; Synechococcus
New.ReferenceOTU104	0.765799	1.07692	0.521739	0.049	Bacteria; Proteobacteria; Gammaproteobacteria
JN869181	0.483815	1.17949	0.152174	0.006	Bacteria; Acidobacteria; [Chloracidobacteria]; RB41; Ellin6075
HQ403224	0.763899	0.923077	0.369565	0.014	Bacteria; Bacteroidetes; Sphingobacteriia; Sphingobacteriales
New.ReferenceOTU306	0.693088	0.923077	0.304348	0.01	Unassigned
New.ReferenceOTU210	0.262591	0.974359	0.0434783	0.041	Bacteria; Proteobacteria; Deltaproteobacteria; Spirobacillales
New.ReferenceOTU159	0.748963	0.871795	0.304348	0.007	Bacteria; Proteobacteria; Gammaproteobacteria; Legionellales
HQ729781	0.935468	0.846154	0.478261	0.009	Bacteria; Acidobacteria; Acidobacteria-6; iii1-15
HM444975	0.5105	0.769231	0.23913	0.038	Bacteria; SBR1093 ;
JQ311876	0.863063	0.820513	0.282609	0.001	Bacteria; Proteobacteria; Deltaproteobacteria; MIZ46
New.CleanUp.ReferenceOTU199	0.798527	0.769231	0.347826	0.032	Bacteria; OP3; koll11
FN430659	0.451773	0.717949	0.130435	0.005	Bacteria; Proteobacteria; Betaproteobacteria; Gallionellales; Gallionellaceae; Gallionella
EU244074	0.568166	0.74359	0.0869565	0.001	Bacteria; Acidobacteria; [Chloracidobacteria]; RB41; Ellin6075
HQ856367	0.520383	0.666667	0.195652	0.023	Bacteria; Acidobacteria; [Chloracidobacteria]; RB41; Ellin6075
FR687482	0.688897	0.717949	0.173913	0.002	Bacteria; Proteobacteria; Deltaproteobacteria; MIZ46
AB294259	0.744348	0.615385	0.304348	0.045	Archaea; Crenarchaeota; Thaumarchaeota; Cenarchaeales; SAGMA-X
HQ729872	0.882682	0.666667	0.326087	0.022	Bacteria; Acidobacteria; Acidobacteria-6; iii1-15
New.ReferenceOTU286	0.747697	0.641026	0.26087	0.032	Unassigned
New.CleanUp.ReferenceOTU43	0.69454	0.692308	0.108696	0.001	Unassigned
New.ReferenceOTU135	0.636817	0.641026	0.195652	0.012	Unassigned
New.ReferenceOTU129	0.80436	0.589744	0.304348	0.034	Unassigned
JN391892	0.73507	0.641026	0.217391	0.009	Bacteria; Planctomycetes; Planctomycetia; Planctomycetales; Planctomycetaceae; Planctomyces
HM776988	0.567771	0.615385	0.195652	0.031	Bacteria; Bacteroidetes; Flavobacteriia; Flavobacteriales; Flavobacteriaceae; Flavobacterium
New.CleanUp.ReferenceOTU365	0.612389	0.641026	0.130435	0.011	Bacteria; OP3; PBS-25
EU801285	0.496784	0.666667	0.0652174	0.001	Bacteria; Bacteroidetes; Flavobacteriia; Flavobacteriales; Cryomorphaceae
New.CleanUp.ReferenceOTU282	0.826059	0.615385	0.326087	0.033	Bacteria; Cyanobacteria; 4C0d-2; SM2F09
HE614852	0.673189	0.615385	0.152174	0.003	Bacteria; Verrucomicrobia; [Spartobacteria]; [Chthoniobacterales]; [Chthoniobacteraceae]; Chthoniobacter
New.CleanUp.ReferenceOTU320	0.627842	0.589744	0.130435	0.002	Bacteria; OP3; koll11
AJ390463	0.636237	0.615385	0.152174	0.007	Bacteria; OP3; PBS-25
HQ269173	0.653204	0.564103	0.195652	0.021	Archaea; Crenarchaeota; Thaumarchaeota; Nitrososphaerales; Nitrososphaeraceae; Candidatus Nitrososphaera; SCA1170
JN825455	0.335815	0.641026	0.0217391	0.002	Bacteria; Acidobacteria; [Chloracidobacteria]; RB41; Ellin6075
JN003071	0.752309	0.589744	0.23913	0.019	Bacteria; Verrucomicrobia; Opitutae; Opitutales; Opitutaceae
New.CleanUp.ReferenceOTU373	0.700454	0.487179	0.26087	0.049	Bacteria; OP3; PBS-25
FQ658568	0.667787	0.0512821	0.565217	0.02	Bacteria; Gemmatimonadetes; Gemmatimonadetes; Gemmatimonadales; Gemmatimonadaceae; Gemmatimonas
New.ReferenceOTU575	0.58063	0.564103	0.0652174	0.002	Bacteria; OP3; PBS-25
FJ444695	0.659025	0.538462	0.130435	0.008	Bacteria; Proteobacteria; Gammaproteobacteria; [Marinicellales]; [Marinicellaceae]
GQ340198	0.464636	0.564103	0.0434783	0.006	Bacteria; Verrucomicrobia; [Spartobacteria]; [Chthoniobacterales]; [Chthoniobacteraceae]
JN868775	0.417005	0.512821	0.108696	0.025	Bacteria; Bacteroidetes; Cytophagia; Cytophagales; Cytophagaceae
New.ReferenceOTU340	0.617144	0.512821	0.130435	0.015	Bacteria; OP3; PBS-25
GU368365	0.670809	0.538462	0.130435	0.005	Bacteria; Bacteroidetes; Cytophagia; Cytophagales; Cytophagaceae
New.CleanUp.ReferenceOTU240	0.573339	0.538462	0.0869565	0.002	Bacteria; Chlamydiae; Chlamydiia; Chlamydiales; Rhabdochlamydiaceae; Candidatus Rhabdochlamydia
New.CleanUp.ReferenceOTU269	0.522532	0.512821	0.0869565	0.013	Unassigned
AJ616287	0.708994	0.487179	0.152174	0.007	Bacteria; Planctomycetes; Planctomycetia; Planctomycetales; Planctomycetaceae; Planctomyces
JF703347	0.657762	0.461538	0.173913	0.036	Bacteria; Acidobacteria; Acidobacteria-6; iii1-15
HM537013	0.775978	0.487179	0.195652	0.015	Bacteria; Proteobacteria; Deltaproteobacteria; Spirobacillales
New.ReferenceOTU295	0.616124	0.461538	0.152174	0.032	Unassigned
New.ReferenceOTU136	0.458415	0.487179	0.0869565	0.023	Bacteria; Proteobacteria; Gammaproteobacteria
HM445090	0.614062	0.410256	0.173913	0.039	Bacteria; Nitrospirae; Nitrospira; Nitrospirales; 0319-6A21
New.ReferenceOTU263	0.619645	0.461538	0.130435	0.008	Bacteria; Proteobacteria; Alphaproteobacteria
DQ501339	0.527903	0.461538	0.108696	0.021	Bacteria; Proteobacteria; Alphaproteobacteria; Rickettsiales
GQ302575	0.488647	0.435897	0.108696	0.026	Bacteria; Acidobacteria; RB25
GQ389101	0.683668	0.461538	0.108696	0.002	Bacteria; Bacteroidetes; [Saprospirae]; [Saprospirales]; Chitinophagaceae
New.CleanUp.ReferenceOTU25	0.568052	0.435897	0.108696	0.016	Unassigned
HQ120666	0.58645	0.435897	0.108696	0.018	Bacteria; Proteobacteria; Deltaproteobacteria; Spirobacillales
New.CleanUp.ReferenceOTU211	0.370311	0.461538	0.0434783	0.034	Unassigned
HQ597226	0.686034	0.410256	0.173913	0.045	Bacteria; Acidobacteria; Acidobacteria-6; iii1-15
New.ReferenceOTU64	0.44905	0.461538	0.0434783	0.002	Unassigned
EF019922	0.79037	0.102564	0.434783	0.014	Bacteria; Bacteroidetes; [Saprospirae]; [Saprospirales]; Chitinophagaceae; Sediminibacterium
New.ReferenceOTU84	0.601097	0.410256	0.108696	0.011	Bacteria; Verrucomicrobia; [Pedosphaerae]; [Pedosphaerales]
JF275031	0.448627	0.410256	0.0869565	0.028	Bacteria; Proteobacteria; Alphaproteobacteria; Sphingomonadales; Sphingomonadaceae
New.CleanUp.ReferenceOTU763	0.370232	0.435897	0.0217391	0.004	Bacteria; OD1; ABY1
EF019478	0.519891	0.384615	0.108696	0.03	Bacteria; Planctomycetes; Planctomycetia; Planctomycetales; Planctomycetaceae; Planctomyces
New.ReferenceOTU250	0.612827	0.410256	0.0434783	0.001	Bacteria; GN02; 3BR-5F
JN023930	0.608059	0.384615	0.0869565	0.008	Bacteria; Acidobacteria; Acidobacteria-6; iii1-15
New.ReferenceOTU141	0.489014	0.384615	0.0652174	0.012	Bacteria; Proteobacteria; Gammaproteobacteria; HTCC2188; HTCC2089
AY947955	0.538484	0.384615	0.0652174	0.011	Bacteria; Bacteroidetes; Flavobacteriia; Flavobacteriales; Cryomorphaceae
New.CleanUp.ReferenceOTU103	0.619774	0.358974	0.108696	0.023	Bacteria; Planctomycetes; vadinHA49
FQ660234	0.406981	0.333333	0.0652174	0.023	Bacteria; Verrucomicrobia; Verrucomicrobiae; Verrucomicrobiales; Verrucomicrobiaceae
HQ595219	0.632649	0.333333	0.0869565	0.005	Bacteria; Proteobacteria; Deltaproteobacteria; MIZ46
New.CleanUp.ReferenceOTU1433	0.665395	0.333333	0.108696	0.027	Unassigned
New.CleanUp.ReferenceOTU150	0.446905	0.333333	0.0652174	0.02	Unassigned
New.ReferenceOTU27	0.500565	0.333333	0.0652174	0.018	Bacteria; TM6; SJA-4
JN869112	0.374964	0.358974	0.0217391	0.017	Bacteria; Proteobacteria; Betaproteobacteria; Methylophilales; Methylophilaceae; Methylotenera; mobilis
JQ014504	0.482554	0.333333	0.0434783	0.01	Bacteria; Proteobacteria; Gammaproteobacteria; Xanthomonadales; Xanthomonadaceae; Pseudoxanthomonas; mexicana
New.CleanUp.ReferenceOTU183	0.378966	0.358974	0	0.001	Bacteria; TM6; SBRH58
New.CleanUp.ReferenceOTU231	0.469787	0.307692	0.0652174	0.012	Bacteria; Proteobacteria; Deltaproteobacteria; Spirobacillales
HM187027	0.517678	0.307692	0.0652174	0.009	Bacteria; Chloroflexi; Anaerolineae; H39
New.CleanUp.ReferenceOTU255	0.485317	0.307692	0.0652174	0.042	Bacteria; Planctomycetes; Planctomycetia; Planctomycetales; Planctomycetaceae; Planctomyces
New.CleanUp.ReferenceOTU583	0.381241	0.333333	0.0217391	0.028	Unassigned
EF580956	0.41895	0.333333	0.0217391	0.008	Bacteria; Planctomycetes; Planctomycetia; Gemmatales; Gemmataceae
JN391883	0.457591	0.307692	0.0652174	0.031	Bacteria; Bacteroidetes; [Saprospirae]; [Saprospirales]; Chitinophagaceae
JN868835	0.481678	0.333333	0	0.001	Bacteria; Proteobacteria; Gammaproteobacteria; Legionellales; Coxiellaceae
AB308367	0.430897	0.282051	0.0652174	0.049	Bacteria; Bacteroidetes; Cytophagia; Cytophagales; Cytophagaceae
AM991220	0.49867	0.282051	0.0652174	0.035	Bacteria; Proteobacteria; Alphaproteobacteria; Rickettsiales
EU937856	0.49867	0.282051	0.0652174	0.032	Bacteria; Proteobacteria; Deltaproteobacteria; Bdellovibrionales; Bdellovibrionaceae; Bdellovibrio
New.CleanUp.ReferenceOTU134	0.685733	0.282051	0.0869565	0.012	Bacteria; Proteobacteria; Gammaproteobacteria; Legionellales; Coxiellaceae
New.CleanUp.ReferenceOTU13	0.526448	0.307692	0.0217391	0.003	Bacteria; Bacteroidetes; Sphingobacteriia; Sphingobacteriales
HQ597099	0.567257	0.282051	0.0652174	0.019	Bacteria; Acidobacteria; Acidobacteria-6; iii1-15
New.CleanUp.ReferenceOTU8277	0.567257	0.282051	0.0652174	0.014	Bacteria; OP3; koll11
New.CleanUp.ReferenceOTU1575	0.456153	0.282051	0.0434783	0.03	Unassigned
New.ReferenceOTU95	0.260674	0.307692	0	0.037	Bacteria; Acidobacteria
New.CleanUp.ReferenceOTU2428	0.507876	0.282051	0.0434783	0.017	Unassigned
HM128839	0.329639	0.282051	0.0217391	0.041	Bacteria; Bacteroidetes; Flavobacteriia; Flavobacteriales; Cryomorphaceae
New.CleanUp.ReferenceOTU148	0.436131	0.282051	0.0217391	0.007	Archaea; [Parvarchaeota]; [Parvarchaea]; YLA114
EF580954	0.460549	0.282051	0.0217391	0.006	Bacteria; Proteobacteria; Gammaproteobacteria; Chromatiales
New.CleanUp.ReferenceOTU428	0.492395	0.282051	0.0217391	0.006	Bacteria; OP3; PBS-25
New.ReferenceOTU226	0.529339	0.282051	0.0217391	0.005	Bacteria; Bacteroidetes; Cytophagia; Cytophagales; Cytophagaceae
JN562357	0.461312	0.25641	0.0434783	0.017	Archaea; Crenarchaeota; Thaumarchaeota; Nitrososphaerales; Nitrososphaeraceae; Candidatus Nitrososphaera; SCA1145
JQ311859	0.407448	0.25641	0.0434783	0.037	Bacteria; Verrucomicrobia; [Spartobacteria]; [Chthoniobacterales]; [Chthoniobacteraceae]; Chthoniobacter
GQ339144	0.448296	0.25641	0.0434783	0.031	Bacteria; Proteobacteria; Betaproteobacteria; Gallionellales; Gallionellaceae; Gallionella
New.CleanUp.ReferenceOTU62	0.479962	0.25641	0.0434783	0.032	Bacteria; Proteobacteria; Gammaproteobacteria; Chromatiales
New.CleanUp.ReferenceOTU1916	0.479962	0.25641	0.0434783	0.022	Unassigned
JF790971	0.394767	0.282051	0	0.006	Bacteria; Actinobacteria; Actinobacteria; Actinomycetales; Microbacteriaceae; Salinibacterium
New.CleanUp.ReferenceOTU286	0.293905	0.282051	0	0.045	Bacteria; Chloroflexi; Anaerolineae; Ardenscatenales; Ardenscatenaceae; Ardenscatena
New.CleanUp.ReferenceOTU1117	0.424562	0.230769	0.0652174	0.048	Bacteria; Elusimicrobia; Endomicrobia
JN868900	0.619714	0.25641	0.0434783	0.005	Bacteria; Proteobacteria; Gammaproteobacteria; Alteromonadales; 211ds20
New.ReferenceOTU68	0.619714	0.25641	0.0434783	0.01	Bacteria; Bacteroidetes; Cytophagia; Cytophagales; Cytophagaceae
New.CleanUp.ReferenceOTU1121	0.519794	0.230769	0.0652174	0.023	Unassigned
JN869190	0.429937	0.25641	0.0217391	0.02	Bacteria; Acidobacteria; Acidobacteria-6; iii1-15
New.CleanUp.ReferenceOTU1848	0.365177	0.25641	0.0217391	0.025	Bacteria; OP3; koll11
EF516811	0.381607	0.25641	0.0217391	0.014	Bacteria; Proteobacteria; Deltaproteobacteria; Myxococcales; Polyangiaceae
GQ302529	0.539988	0.25641	0.0217391	0.005	Bacteria; Proteobacteria; Alphaproteobacteria
New.CleanUp.ReferenceOTU821	0.601652	0.230769	0.0652174	0.031	Bacteria; OP3; PBS-25
New.CleanUp.ReferenceOTU1808	0.601652	0.230769	0.0652174	0.032	Bacteria; OP3; PBS-25
New.CleanUp.ReferenceOTU721	0.442704	0.230769	0.0434783	0.026	Bacteria; Proteobacteria; Deltaproteobacteria; FAC87
New.ReferenceOTU348	0.295058	0.25641	0	0.02	Bacteria; Proteobacteria; Gammaproteobacteria; Legionellales; Coxiellaceae
New.CleanUp.ReferenceOTU143	0.484365	0.205128	0.0652174	0.042	Archaea; [Parvarchaeota]; [Parvarchaea]; YLA114
HQ462473	0.335794	0.230769	0.0217391	0.049	Bacteria; Proteobacteria; Deltaproteobacteria; Desulfuromonadales; Geobacteraceae; Geobacter
JF833478	0.351166	0.230769	0.0217391	0.033	Bacteria; Proteobacteria; Betaproteobacteria; Burkholderiales; Oxalobacteraceae
EU881102	0.394949	0.230769	0.0217391	0.022	Bacteria; Acidobacteria; Acidobacteria-6; iii1-15
JN867661	0.424027	0.230769	0.0217391	0.017	Bacteria; Planctomycetes; Planctomycetia; Gemmatales; Gemmataceae
JN003081	0.458118	0.230769	0.0217391	0.018	Bacteria; Verrucomicrobia; [Spartobacteria]; [Chthoniobacterales]; [Chthoniobacteraceae]; Chthoniobacter
EU133544	0.458118	0.230769	0.0217391	0.011	Bacteria; Proteobacteria; Alphaproteobacteria
New.CleanUp.ReferenceOTU936	0.48808	0.205128	0.0434783	0.039	Unassigned
New.CleanUp.ReferenceOTU1351	0.48808	0.205128	0.0434783	0.044	Bacteria; GN02; GKS2-174
FN391836	0.331202	0.230769	0	0.014	Bacteria; Proteobacteria; Betaproteobacteria; Gallionellales; Gallionellaceae; Gallionella
New.CleanUp.ReferenceOTU32743	0.54757	0.205128	0.0434783	0.027	Bacteria; OP3; PBS-25
New.CleanUp.ReferenceOTU111	0.361701	0.205128	0.0217391	0.049	Archaea; Crenarchaeota; MBGA
New.CleanUp.ReferenceOTU748	0.361701	0.205128	0.0217391	0.041	Bacteria; OP3; koll11
New.CleanUp.ReferenceOTU243	0.387115	0.205128	0.0217391	0.037	Unassigned
GU598741	0.465603	0.205128	0.0217391	0.021	Bacteria; Elusimicrobia; Elusimicrobia; FAC88
New.ReferenceOTU294	0.425279	0.179487	0.0434783	0.038	Bacteria; Planctomycetes; OM190; CL500-15
JN820201	0.511329	0.179487	0.0434783	0.04	Bacteria; Verrucomicrobia; [Pedosphaerae]; [Pedosphaerales]
New.CleanUp.ReferenceOTU1101	0.511329	0.179487	0.0434783	0.046	Bacteria; Elusimicrobia; Elusimicrobia; Elusimicrobiales
EU283360	0.397904	0.205128	0	0.014	Bacteria; Bacteroidetes; Sphingobacteriia; Sphingobacteriales
New.CleanUp.ReferenceOTU3621	0.364288	0.205128	0	0.01	Bacteria; Proteobacteria; Deltaproteobacteria; MIZ46
GU983342	0.385301	0.179487	0.0217391	0.049	Bacteria; Bacteroidetes; [Saprospirae]; [Saprospirales]; Chitinophagaceae
New.CleanUp.ReferenceOTU1362	0.385301	0.179487	0.0217391	0.046	Bacteria; Verrucomicrobia; [Pedosphaerae]; [Pedosphaerales]
New.CleanUp.ReferenceOTU2098	0.385301	0.179487	0.0217391	0.041	Bacteria; Proteobacteria; Deltaproteobacteria; Myxococcales; OM27
FJ381988	0.427606	0.179487	0.0217391	0.024	Bacteria; Cyanobacteria; Synechococcophycideae; Pseudanabaenales; Pseudanabaenaceae; Pseudanabaena
New.ReferenceOTU87	0.427606	0.179487	0.0217391	0.028	Bacteria; GN02; 3BR-5F
New.CleanUp.ReferenceOTU3943	0.427606	0.179487	0.0217391	0.027	Bacteria; OP3; PBS-25
HQ218662	0.435985	0.153846	0.0434783	0.035	Bacteria; Proteobacteria; Alphaproteobacteria; Rickettsiales
HM186547	0.402692	0.179487	0	0.011	Bacteria; OP3; PBS-25
AM991172	0.358992	0.179487	0	0.016	Bacteria; Proteobacteria; Gammaproteobacteria; Legionellales; Coxiellaceae
HQ538650	0.402692	0.179487	0	0.01	Bacteria; Proteobacteria; Betaproteobacteria; Rhodocyclales; Rhodocyclaceae; Propionivibrio
HQ118788	0.326997	0.179487	0	0.021	Bacteria; Bacteroidetes; [Saprospirae]; [Saprospirales]; Chitinophagaceae
FJ946611	0.450673	0.153846	0.0217391	0.033	Bacteria; Proteobacteria; Betaproteobacteria; Burkholderiales
FJ184606	0.450673	0.153846	0.0217391	0.03	Bacteria; Proteobacteria
New.CleanUp.ReferenceOTU3527	0.450673	0.153846	0.0217391	0.026	Unassigned
New.CleanUp.ReferenceOTU1930	0.450673	0.153846	0.0217391	0.034	Unassigned
FJ546406	0.288595	0.153846	0	0.034	Bacteria; Chlorobi; SJA-28
JN409228	0.318808	0.153846	0	0.029	Bacteria; Verrucomicrobia; Opitutae; Opitutales; Opitutaceae; Opitutus
EU134788	0.361057	0.153846	0	0.02	Bacteria; Proteobacteria; Gammaproteobacteria; Legionellales; Coxiellaceae
FJ444729	0.361057	0.153846	0	0.026	Bacteria; Acidobacteria; Acidobacteria-6; iii1-15
FJ232633	0.361057	0.153846	0	0.013	Bacteria; Planctomycetes; Planctomycetia; Planctomycetales; Planctomycetaceae; Planctomyces
New.CleanUp.ReferenceOTU128	0.426283	0.153846	0	0.008	Bacteria; Verrucomicrobia; [Spartobacteria]; [Chthoniobacterales]; [Chthoniobacteraceae]
New.CleanUp.ReferenceOTU555	0.288595	0.153846	0	0.041	Bacteria; Proteobacteria; Betaproteobacteria; Neisseriales; Neisseriaceae
New.CleanUp.ReferenceOTU5278	0.318808	0.153846	0	0.049	Bacteria; Elusimicrobia; Elusimicrobia; MVP-88
New.CleanUp.ReferenceOTU4309	0.288595	0.153846	0	0.038	Bacteria; GN02; 3BR-5F
New.CleanUp.ReferenceOTU2421	0.361057	0.153846	0	0.013	Bacteria; Proteobacteria; Deltaproteobacteria; MIZ46
New.CleanUp.ReferenceOTU2818	0.288595	0.153846	0	0.04	Bacteria; OP3; koll11
New.CleanUp.ReferenceOTU184	0.288595	0.153846	0	0.041	Unassigned
HM445240	0.410653	0.128205	0.0217391	0.049	Bacteria; Proteobacteria; Gammaproteobacteria; HTCC2188; HTCC2089
New.ReferenceOTU273	0.410653	0.128205	0.0217391	0.046	Bacteria; Proteobacteria; Deltaproteobacteria; Bdellovibrionales; Bacteriovoracaceae
JF830159	0.383376	0.128205	0	0.013	Bacteria; Proteobacteria; Gammaproteobacteria; Legionellales
GQ202643	0.383376	0.128205	0	0.021	Bacteria; Proteobacteria; Betaproteobacteria; MND1
HM445502	0.383376	0.128205	0	0.018	Bacteria; Proteobacteria; Gammaproteobacteria; Legionellales; Coxiellaceae; Aquicella
JN695852	0.317412	0.128205	0	0.043	Bacteria; Proteobacteria; Alphaproteobacteria; Caulobacterales; Caulobacteraceae
JF429008	0.383376	0.128205	0	0.019	Bacteria; Proteobacteria; Gammaproteobacteria; Legionellales; Coxiellaceae
JN873147	0.317412	0.128205	0	0.039	Bacteria; Bacteroidetes; Flavobacteriia; Flavobacteriales; Flavobacteriaceae; Flavobacterium
FJ466222	0.317412	0.128205	0	0.034	Bacteria; Planctomycetes; Planctomycetia; Pirellulales; Pirellulaceae
GQ487944	0.317412	0.128205	0	0.038	Bacteria; Proteobacteria; Gammaproteobacteria; Legionellales; Coxiellaceae
New.CleanUp.ReferenceOTU2433	0.383376	0.128205	0	0.013	Unassigned
New.CleanUp.ReferenceOTU406	0.383376	0.128205	0	0.016	Bacteria; Proteobacteria; Gammaproteobacteria; Legionellales
New.CleanUp.ReferenceOTU2083	0.317412	0.128205	0	0.044	Bacteria; Proteobacteria; Deltaproteobacteria; MIZ46
New.CleanUp.ReferenceOTU4458	0.317412	0.128205	0	0.029	Bacteria; Verrucomicrobia; Opitutae; Opitutales; Opitutaceae
New.CleanUp.ReferenceOTU1287	0.383376	0.128205	0	0.021	Bacteria; GN02; GKS2-174
New.CleanUp.ReferenceOTU4755	0.317412	0.128205	0	0.044	Unassigned
New.CleanUp.ReferenceOTU1190	0.383376	0.128205	0	0.016	Unassigned
New.CleanUp.ReferenceOTU3124	0.383376	0.128205	0	0.012	Unassigned
New.CleanUp.ReferenceOTU4961	0.317412	0.128205	0	0.041	Bacteria; OP3; koll11
New.CleanUp.ReferenceOTU4090	0.317412	0.128205	0	0.04	Bacteria; Elusimicrobia; Elusimicrobia; Elusimicrobiales
New.CleanUp.ReferenceOTU1898	0.317412	0.128205	0	0.037	Unassigned
New.CleanUp.ReferenceOTU1006	0.383376	0.128205	0	0.013	Bacteria; OD1; ABY1
New.CleanUp.ReferenceOTU3444	0.317412	0.128205	0	0.042	Bacteria; Proteobacteria; Gammaproteobacteria; Legionellales; Legionellaceae
New.CleanUp.ReferenceOTU1489	0.317412	0.128205	0	0.046	Bacteria; Verrucomicrobia; [Pedosphaerae]; [Pedosphaerales]; R4-41B
New.CleanUp.ReferenceOTU1481	0.317412	0.128205	0	0.038	Bacteria; Proteobacteria; Deltaproteobacteria; Sva0853
HM186668	0.337967	0.102564	0	0.036	Bacteria; Fibrobacteres; SBZC_2415
FJ889271	0.337967	0.102564	0	0.039	Bacteria; Proteobacteria; Gammaproteobacteria; Legionellales; Coxiellaceae
HQ178712	0.337967	0.102564	0	0.037	Bacteria; Bacteroidetes; Sphingobacteriia; Sphingobacteriales
HQ674920	0.337967	0.102564	0	0.038	Bacteria; TM6; SJA-4
EU135494	0.337967	0.102564	0	0.036	Bacteria; Verrucomicrobia; [Pedosphaerae]; [Pedosphaerales]; R4-41B
AB630860	0.337967	0.102564	0	0.036	Bacteria; Planctomycetes; OM190; agg27
JN656858	0.337967	0.102564	0	0.043	Bacteria; Bacteroidetes; [Saprospirae]; [Saprospirales]; Chitinophagaceae; Sediminibacterium
AB630790	0.337967	0.102564	0	0.047	Bacteria; TM7; SC3
JF703570	0.337967	0.102564	0	0.045	Bacteria; Bacteroidetes; Cytophagia; Cytophagales; Cytophagaceae
EU134773	0.337967	0.102564	0	0.036	Bacteria; Proteobacteria; Gammaproteobacteria; Legionellales; Coxiellaceae
New.ReferenceOTU134	0.337967	0.102564	0	0.035	Unassigned
New.CleanUp.ReferenceOTU4353	0.337967	0.102564	0	0.033	Unassigned
New.CleanUp.ReferenceOTU3743	0.337967	0.102564	0	0.043	Unassigned
New.CleanUp.ReferenceOTU1450	0.337967	0.102564	0	0.045	Unassigned
New.CleanUp.ReferenceOTU2716	0.337967	0.102564	0	0.032	Bacteria; Elusimicrobia; Endomicrobia
New.CleanUp.ReferenceOTU11835	0.337967	0.102564	0	0.034	Bacteria; Proteobacteria; Deltaproteobacteria; Spirobacillales
New.CleanUp.ReferenceOTU1284	0.337967	0.102564	0	0.036	Unassigned
New.CleanUp.ReferenceOTU43456	0.337967	0.102564	0	0.041	Bacteria; OP3; PBS-25
New.CleanUp.ReferenceOTU2698	0.337967	0.102564	0	0.042	Bacteria; Verrucomicrobia; [Pedosphaerae]; [Pedosphaerales]
New.CleanUp.ReferenceOTU3231	0.337967	0.102564	0	0.047	Bacteria; Proteobacteria; Deltaproteobacteria; Myxococcales; 0319-6G20
New.CleanUp.ReferenceOTU1721	0.337967	0.102564	0	0.022	Bacteria; Proteobacteria; Deltaproteobacteria; Spirobacillales
New.CleanUp.ReferenceOTU3755	0.337967	0.102564	0	0.036	Unassigned
New.CleanUp.ReferenceOTU1338	0.337967	0.102564	0	0.047	Bacteria; Proteobacteria; Alphaproteobacteria; Rickettsiales
New.CleanUp.ReferenceOTU3883	0.337967	0.102564	0	0.04	Bacteria; OP3; koll11
New.CleanUp.ReferenceOTU2171	0.337967	0.102564	0	0.04	Bacteria; TM6; SJA-4
New.CleanUp.ReferenceOTU38173	0.337967	0.102564	0	0.042	Unassigned
New.CleanUp.ReferenceOTU209	0.337967	0.102564	0	0.047	Bacteria; Proteobacteria; Gammaproteobacteria; Alteromonadales; Alteromonadaceae
New.CleanUp.ReferenceOTU868	0.337967	0.102564	0	0.038	Unassigned
New.CleanUp.ReferenceOTU5408	0.337967	0.102564	0	0.047	Bacteria; GN02; GKS2-174
New.CleanUp.ReferenceOTU1710	0.337967	0.102564	0	0.043	Bacteria; Chlamydiae; Chlamydiia; Chlamydiales; Rhabdochlamydiaceae; Candidatus Rhabdochlamydia
New.CleanUp.ReferenceOTU3584	0.337967	0.102564	0	0.033	Bacteria; Proteobacteria
Species that differentiate periods of high vs. low species richness in attached communities
Species	Ratio (High:Low)	Avg. High	Avg. Low	P value	Taxonomy
JN391884	0.838134	5.68085	26.6316	0.001	Bacteria; Proteobacteria; Betaproteobacteria; Rhodocyclales; Rhodocyclaceae
FQ659529	0.921786	7.97872	16.7895	0.008	Bacteria; Proteobacteria; Gammaproteobacteria; Alteromonadales; HTCC2188
JN679210	1.00849	1.70213	10	0.001	Bacteria; Bacteroidetes; Flavobacteriia; Flavobacteriales; Flavobacteriaceae; Flavobacterium
JQ311842	0.486901	1.46809	9.05263	0.018	Bacteria; Proteobacteria; Gammaproteobacteria; Alteromonadales; Alteromonadaceae; Cellvibrio
JQ279064	1.26885	3.65957	10.1053	0.001	Bacteria; Proteobacteria; Betaproteobacteria; Burkholderiales; Comamonadaceae
HQ385567	1.42464	6.46809	10	0.043	Bacteria; Proteobacteria; Gammaproteobacteria; Acidithiobacillales
JN391737	1.25876	2.25532	8.10526	0.001	Bacteria; Verrucomicrobia; Verrucomicrobiae; Verrucomicrobiales; Verrucomicrobiaceae; Prosthecobacter
GQ397014	1.01536	0.787234	6.15789	0.001	Bacteria; Bacteroidetes; Cytophagia; Cytophagales; Cytophagaceae; Leadbetterella;
JN868762	1.20339	1.70213	7	0.001	Bacteria; Proteobacteria; Betaproteobacteria; Burkholderiales; Comamonadaceae
DQ840468	0.766928	0.553191	5.63158	0.001	Bacteria; Proteobacteria; Gammaproteobacteria; Pseudomonadales; Moraxellaceae; Perlucidibaca
GQ396806	1.08557	1.38298	5.21053	0.001	Bacteria; Verrucomicrobia; Verrucomicrobiae; Verrucomicrobiales; Verrucomicrobiaceae
HM776988	1.17957	1.06383	4.84211	0.001	Bacteria; Bacteroidetes; Flavobacteriia; Flavobacteriales; Flavobacteriaceae; Flavobacterium
FQ659775	0.995008	0.638298	4.78947	0.001	Bacteria; Verrucomicrobia; Verrucomicrobiae; Verrucomicrobiales; Verrucomicrobiaceae
FN984831	1.32636	1.40426	4.84211	0.001	Bacteria; Planctomycetes; Planctomycetia; Pirellulales; Pirellulaceae
GQ340069	0.782987	0.765957	4.47368	0.002	Bacteria; Armatimonadetes; Armatimonadia; Armatimonadales; Armatimonadaceae
HM016165	0.906877	0.510638	3.78947	0.002	Bacteria; Bacteroidetes; Flavobacteriia; Flavobacteriales; Flavobacteriaceae; Flavobacterium
JN869117	0.911733	1.51064	4.36842	0.001	Bacteria; Proteobacteria; Betaproteobacteria; Burkholderiales; Comamonadaceae
HQ178734	1.3355	3.19149	4.73684	0.028	Bacteria; Bacteroidetes; Flavobacteriia; Flavobacteriales; Cryomorphaceae; Fluviicola
JF922309	1.16288	1.04255	3.73684	0.001	Bacteria; Bacteroidetes; Flavobacteriia; Flavobacteriales; Flavobacteriaceae; Flavobacterium
JN391638	1.05473	1.68085	4.10526	0.002	Bacteria; Bacteroidetes; Sphingobacteriia; Sphingobacteriales
AY509518	1.24646	1.08511	3.42105	0.002	Bacteria; Verrucomicrobia; [Pedosphaerae]; [Pedosphaerales]; R4-41B
HE582776	0.626301	0.212766	3.26316	0.001	Bacteria; Proteobacteria; Gammaproteobacteria; Pseudomonadales; Moraxellaceae
HQ863983	1.14147	1.91489	3.68421	0.044	Bacteria; Proteobacteria; Alphaproteobacteria; Rhodobacterales; Rhodobacteraceae; Rhodobacter
DQ840466	0.638835	0.234043	2.78947	0.001	Bacteria; Proteobacteria; Gammaproteobacteria; Pseudomonadales; Moraxellaceae
JN868775	1.35364	1.53191	3.21053	0.001	Bacteria; Bacteroidetes; Cytophagia; Cytophagales; Cytophagaceae
HQ327293	1.08145	0.297872	2.68421	0.001	Bacteria; Bacteroidetes; Flavobacteriia; Flavobacteriales; Flavobacteriaceae; Flavobacterium
HM129050	1.10203	0.340426	2.63158	0.001	Bacteria; Verrucomicrobia; Verrucomicrobiae; Verrucomicrobiales; Verrucomicrobiaceae
JN023132	0.546815	0.659574	2.42105	0.021	Bacteria; Proteobacteria; Gammaproteobacteria; Alteromonadales; Alteromonadaceae; Cellvibrio
JN038783	0.936653	0.340426	2.47368	0.001	Bacteria; Proteobacteria; Betaproteobacteria; Burkholderiales; Comamonadaceae; Rhodoferax
GQ148878	1.00355	0.914894	2.52632	0.003	Bacteria; Bacteroidetes; Flavobacteriia; Flavobacteriales; Flavobacteriaceae; Flavobacterium
JN391892	1.12268	1.2766	2.36842	0.031	Bacteria; Planctomycetes; Planctomycetia; Planctomycetales; Planctomycetaceae; Planctomyces
JN983651	0.958183	0.787234	2.36842	0.003	Bacteria; Proteobacteria; Alphaproteobacteria; Rhodobacterales; Rhodobacteraceae; Rhodobacter
New.ReferenceOTU261	0.945552	0.638298	2.36842	0.002	Bacteria; Verrucomicrobia; [Pedosphaerae]; [Pedosphaerales]; R4-41B
EU703485	1.02935	0.638298	2.26316	0.004	Bacteria; Planctomycetes; Planctomycetia; Planctomycetales; Planctomycetaceae; Planctomyces
JN225962	0.783788	0.212766	2.31579	0.001	Bacteria; Bacteroidetes; Flavobacteriia; Flavobacteriales; Flavobacteriaceae; Flavobacterium
EU937926	1.18668	0.87234	2.31579	0.004	Bacteria; Verrucomicrobia; [Pedosphaerae]; [Pedosphaerales]; R4-41B
M58790	1.13669	1.14894	2.31579	0.006	Bacteria; Bacteroidetes; [Saprospirae]; [Saprospirales]; Saprospiraceae; Haliscomenobacter
AY212695	1.11155	0.87234	2.15789	0.004	Bacteria; Verrucomicrobia; Verrucomicrobiae; Verrucomicrobiales; Verrucomicrobiaceae
New.ReferenceOTU466	0.92118	0.234043	2.10526	0.001	Bacteria; Bacteroidetes; Cytophagia; Cytophagales; Cytophagaceae; Flectobacillus
FN827267	1.03741	0.702128	2.05263	0.004	Bacteria; Bacteroidetes; Flavobacteriia; Flavobacteriales; Flavobacteriaceae; Flavobacterium
EU978820	0.853057	0.510638	2.05263	0.002	Bacteria; Proteobacteria; Betaproteobacteria; Burkholderiales; Oxalobacteraceae
New.ReferenceOTU226	0.895479	0.659574	2	0.005	Bacteria; Bacteroidetes; Cytophagia; Cytophagales; Cytophagaceae
CU920243	0.9475	0.638298	1.94737	0.003	Bacteria; Planctomycetes; Planctomycetia; Planctomycetales; Planctomycetaceae; Planctomyces
JN030506	0.579052	0.0638298	1.84211	0.001	Bacteria; Proteobacteria; Betaproteobacteria; Burkholderiales; Oxalobacteraceae
FR667343	0.842415	0.489362	1.78947	0.001	Bacteria; Verrucomicrobia; Verrucomicrobiae; Verrucomicrobiales; Verrucomicrobiaceae; Luteolibacter
JN868990	0.745581	0.212766	1.73684	0.002	Bacteria; Planctomycetes; Planctomycetia; Gemmatales; Isosphaeraceae
New.ReferenceOTU369	0.78053	0.297872	1.68421	0.003	Bacteria; Verrucomicrobia; [Pedosphaerae]; [Pedosphaerales]
New.ReferenceOTU323	0.35804	0.0638298	1.63158	0.013	Bacteria; Proteobacteria; Gammaproteobacteria; PYR10d3
JN868729	0.934092	0.297872	1.63158	0.001	Bacteria; Bacteroidetes; Flavobacteriia; Flavobacteriales; Flavobacteriaceae; Flavobacterium
JF733410	0.904097	0.12766	1.63158	0.001	Bacteria; Bacteroidetes; Flavobacteriia; Flavobacteriales; Flavobacteriaceae; Flavobacterium
HE648192	0.956792	0.319149	1.57895	0.003	Bacteria; Proteobacteria; Gammaproteobacteria; Xanthomonadales; Xanthomonadaceae
HE648177	1.19351	0.829787	1.63158	0.017	Bacteria; Verrucomicrobia; [Pedosphaerae]; [Pedosphaerales]; R4-41B
FR774596	0.610903	0.212766	1.47368	0.005	Bacteria; Proteobacteria; Gammaproteobacteria; Pseudomonadales; Moraxellaceae
CU918105	1.09333	0.829787	1.68421	0.01	Bacteria; Verrucomicrobia; Verrucomicrobiae; Verrucomicrobiales; Verrucomicrobiaceae
AJ867895	0.782601	0.276596	1.47368	0.001	Bacteria; Armatimonadetes; Armatimonadia; Armatimonadales; Armatimonadaceae; Armatimonas
New.ReferenceOTU436	0.903857	0.170213	1.47368	0.001	Bacteria; Verrucomicrobia; [Pedosphaerae]; [Pedosphaerales]
FQ660234	1.05029	0.510638	1.57895	0.001	Bacteria; Verrucomicrobia; Verrucomicrobiae; Verrucomicrobiales; Verrucomicrobiaceae
JN825593	0.954591	0.723404	1.47368	0.029	Bacteria; Planctomycetes; vadinHA49; DH61
FQ659298	0.858852	0.340426	1.42105	0.003	Bacteria; Proteobacteria; Gammaproteobacteria; Xanthomonadales; Xanthomonadaceae
HM921113	1.10366	0.680851	1.52632	0.016	Bacteria; Proteobacteria; Alphaproteobacteria; Sphingomonadales; Sphingomonadaceae
EU177691	0.856282	0.297872	1.42105	0.002	Bacteria; Bacteroidetes; [Saprospirae]; [Saprospirales]
HM186036	1.21426	0.87234	1.47368	0.046	Bacteria; Verrucomicrobia; Verrucomicrobiae; Verrucomicrobiales; Verrucomicrobiaceae; Luteolibacter
FJ546380	0.901526	0.595745	1.26316	0.033	Bacteria; Verrucomicrobia; Verrucomicrobiae; Verrucomicrobiales; Verrucomicrobiaceae; Prosthecobacter; debontii
GQ402622	1.03331	0.553191	1.36842	0.006	Bacteria; Verrucomicrobia; [Pedosphaerae]; [Pedosphaerales]; auto67_4W
GQ502604	0.659478	0.191489	1.26316	0.004	Bacteria; Proteobacteria; Betaproteobacteria; Rhodocyclales; Rhodocyclaceae
HQ327238	0.911077	0.148936	1.26316	0.001	Bacteria; Bacteroidetes; [Saprospirae]; [Saprospirales]; Chitinophagaceae
FR667361	1.18279	0.638298	1.21053	0.046	Bacteria; Bacteroidetes; Sphingobacteriia; Sphingobacteriales
JN397767	0.907235	0.276596	1.15789	0.003	Bacteria; Bacteroidetes; Flavobacteriia; Flavobacteriales; Flavobacteriaceae; Flavobacterium
FN984805	0.64412	0.234043	1.10526	0.005	Bacteria; Bacteroidetes; Cytophagia; Cytophagales; Cytophagaceae; Flectobacillus
New.CleanUp.ReferenceOTU17	0.88841	0.212766	1.15789	0.001	Bacteria; Verrucomicrobia; [Spartobacteria]; [Chthoniobacterales]; [Chthoniobacteraceae]
FN984884	1.01244	0.361702	1.15789	0.008	Bacteria; Bacteroidetes; Sphingobacteriia; Sphingobacteriales
HQ691997	0.966722	0.468085	1.05263	0.035	Bacteria; Proteobacteria; Alphaproteobacteria; Rickettsiales; Rickettsiaceae
New.CleanUp.ReferenceOTU154	0.861919	0.319149	1.10526	0.003	Bacteria; Bacteroidetes; BME43
JF703570	1.04208	0.382979	1.10526	0.003	Bacteria; Bacteroidetes; Cytophagia; Cytophagales; Cytophagaceae
JN869113	1.13262	0.297872	1.10526	0.001	Bacteria; Proteobacteria; Alphaproteobacteria; Sphingomonadales
EU244008	0.767646	0.0851064	1.10526	0.001	Bacteria; Bacteroidetes; Flavobacteriia; Flavobacteriales; Flavobacteriaceae; Flavobacterium
AF418960	0.91535	0.340426	1	0.014	Bacteria; Armatimonadetes; [Fimbriimonadia]; [Fimbriimonadales]; [Fimbriimonadaceae]; Fimbriimonas
JQ316669	0.943886	0.212766	1.05263	0.001	Bacteria; Bacteroidetes; Cytophagia; Cytophagales; Cytophagaceae; Emticicia;
FJ612153	0.728226	0.0638298	1.05263	0.001	Bacteria; Verrucomicrobia; Verrucomicrobiae; Verrucomicrobiales; Verrucomicrobiaceae; Prosthecobacter
Z49735	0.815948	0.276596	1.05263	0.002	Bacteria; Proteobacteria; Gammaproteobacteria; Legionellales; Legionellaceae; Legionella;
GQ264227	0.983549	0.212766	1	0.001	Bacteria; Verrucomicrobia; [Spartobacteria]; [Chthoniobacterales]; [Chthoniobacteraceae]; Chthoniobacter
HQ000017	0.557313	0.0425532	1	0.001	Bacteria; Bacteroidetes; Flavobacteriia; Flavobacteriales; Flavobacteriaceae; Flavobacterium
FM200994	1.05217	0.382979	1	0.003	Bacteria; Bacteroidetes; Sphingobacteriia; Sphingobacteriales
JF800781	0.905225	0.340426	0.947368	0.008	Bacteria; Proteobacteria; Alphaproteobacteria; Caulobacterales; Caulobacteraceae; Phenylobacterium
New.ReferenceOTU181	0.846486	0.106383	1	0.001	Bacteria; Verrucomicrobia; [Methylacidiphilae]; Methylacidiphilales
AF418950	1.04574	0.148936	1	0.001	Bacteria; Planctomycetes; Phycisphaerae; Phycisphaerales
New.ReferenceOTU485	0.917312	0.191489	1	0.001	Bacteria; Verrucomicrobia; [Pedosphaerae]; [Pedosphaerales]; R4-41B
HQ178852	1.1148	0.361702	1	0.003	Bacteria; Proteobacteria; Alphaproteobacteria; Sphingomonadales
EU431809	0.891702	0.382979	0.894737	0.031	Bacteria; Bacteroidetes; [Saprospirae]; [Saprospirales]; Chitinophagaceae
HQ178712	0.752189	0.12766	0.947368	0.002	Bacteria; Bacteroidetes; Sphingobacteriia; Sphingobacteriales
New.ReferenceOTU584	0.808843	0.276596	0.894737	0.013	Bacteria; Planctomycetes; Planctomycetia; Planctomycetales; Planctomycetaceae; Planctomyces
FJ825812	0.602347	0	0.947368	0.001	Bacteria; Proteobacteria; Betaproteobacteria; Procabacteriales; Procabacteriaceae
HM129561	0.786574	0.191489	0.894737	0.002	Bacteria; Bacteroidetes; Flavobacteriia; Flavobacteriales; Flavobacteriaceae; Flavobacterium
HM443868	1.00589	0.191489	0.947368	0.001	Bacteria; Bacteroidetes; Flavobacteriia; Flavobacteriales; Flavobacteriaceae; Flavobacterium
AB308367	0.832733	0.319149	0.894737	0.008	Bacteria; Bacteroidetes; Cytophagia; Cytophagales; Cytophagaceae
GQ870455	0.840019	0.319149	0.842105	0.035	Bacteria; Proteobacteria; Alphaproteobacteria; Rickettsiales; Rickettsiaceae
JN679211	0.927589	0.404255	0.842105	0.037	Bacteria; Bacteroidetes; Flavobacteriia; Flavobacteriales; Flavobacteriaceae; Flavobacterium
BX294816	0.678899	0.212766	0.894737	0.006	Bacteria; Planctomycetes; Planctomycetia; Planctomycetales; Planctomycetaceae; Planctomyces
JN869123	1.12947	0.425532	0.947368	0.013	Bacteria; Proteobacteria; Betaproteobacteria; Burkholderiales; Comamonadaceae
JN090811	0.925063	0.212766	0.947368	0.002	Bacteria; Bacteroidetes; Sphingobacteriia; Sphingobacteriales
HQ860533	0.909053	0.340426	0.789474	0.026	Bacteria; Proteobacteria; Betaproteobacteria; Burkholderiales; Comamonadaceae
BX294796	0.898084	0.276596	0.789474	0.017	Bacteria; Planctomycetes; Planctomycetia; Planctomycetales; Planctomycetaceae; Planctomyces
EU580497	0.890877	0.170213	0.842105	0.001	Bacteria; Verrucomicrobia; Verrucomicrobiae; Verrucomicrobiales; Verrucomicrobiaceae; Prosthecobacter
HE574386	0.718377	0.12766	0.789474	0.005	Bacteria; Bacteroidetes; Flavobacteriia; Flavobacteriales; Flavobacteriaceae; Flavobacterium
HQ119342	0.74044	0.106383	0.789474	0.003	Bacteria; Bacteroidetes; Flavobacteriia; Flavobacteriales; Flavobacteriaceae; Flavobacterium
New.ReferenceOTU527	0.861187	0.170213	0.789474	0.004	Bacteria; Bacteroidetes; Sphingobacteriia; Sphingobacteriales
GQ389095	0.849878	0.0638298	0.789474	0.001	Bacteria; Proteobacteria; Alphaproteobacteria; Sphingomonadales
JN868993	0.881945	0.340426	0.736842	0.02	Bacteria; Verrucomicrobia; Verrucomicrobiae; Verrucomicrobiales; Verrucomicrobiaceae
AY947992	0.753555	0.0212766	0.789474	0.001	Bacteria; Armatimonadetes; Armatimonadia; Armatimonadales; Armatimonadaceae
New.CleanUp.ReferenceOTU543	0.748211	0.212766	0.684211	0.009	Bacteria; Verrucomicrobia; [Pedosphaerae]; [Pedosphaerales]; R4-41B
JN695861	0.688484	0.0851064	0.736842	0.001	Bacteria; Proteobacteria; Betaproteobacteria; Burkholderiales; Comamonadaceae
New.CleanUp.ReferenceOTU77	0.629802	0.148936	0.684211	0.007	Bacteria; Proteobacteria; Gammaproteobacteria
New.CleanUp.ReferenceOTU78	0.785941	0.106383	0.684211	0.003	Bacteria; Bacteroidetes; Sphingobacteriia; Sphingobacteriales
GQ264342	0.653871	0.191489	0.631579	0.026	Bacteria; Bacteroidetes; Sphingobacteriia; Sphingobacteriales
FQ659784	0.585385	0.0638298	0.684211	0.001	Bacteria; Proteobacteria; Gammaproteobacteria; Xanthomonadales; Xanthomonadaceae
HQ119574	0.569851	0.0212766	0.684211	0.001	Bacteria; Proteobacteria; Deltaproteobacteria; Myxococcales; OM27
New.ReferenceOTU438	0.572103	0.106383	0.631579	0.012	Bacteria; Planctomycetes; Planctomycetia; Planctomycetales; Planctomycetaceae; Planctomyces
EU104013	0.835203	0.12766	0.631579	0.004	Bacteria; Bacteroidetes; [Saprospirae]; [Saprospirales]; Saprospiraceae
EF419414	0.478805	0.0638298	0.631579	0.011	Bacteria; Planctomycetes; Planctomycetia; Pirellulales; Pirellulaceae
JN983640	1.00026	0.297872	0.631579	0.029	Bacteria; Bacteroidetes; [Saprospirae]; [Saprospirales]; Chitinophagaceae
JN003081	0.79641	0.212766	0.578947	0.026	Bacteria; Verrucomicrobia; [Spartobacteria]; [Chthoniobacterales]; [Chthoniobacteraceae]; Chthoniobacter
HM584339	0.786889	0.191489	0.578947	0.012	Bacteria; Bacteroidetes; Flavobacteriia; Flavobacteriales; Flavobacteriaceae; Flavobacterium
FN984864	0.816377	0.106383	0.578947	0.002	Bacteria; Bacteroidetes; [Saprospirae]; [Saprospirales]; Chitinophagaceae; Sediminibacterium
New.CleanUp.ReferenceOTU177	0.768728	0.148936	0.578947	0.007	Bacteria; Verrucomicrobia; [Spartobacteria]; [Chthoniobacterales]; [Chthoniobacteraceae]
DQ497240	0.674496	0.148936	0.526316	0.034	Bacteria; Proteobacteria; Alphaproteobacteria; Sphingomonadales; Sphingomonadaceae; Zymomonas
New.ReferenceOTU152	0.858701	0.212766	0.526316	0.036	Bacteria; Verrucomicrobia; Verruco-5; LD1-PB3
FJ849086	0.661198	0.12766	0.526316	0.024	Bacteria; Bacteroidetes; Sphingobacteriia; Sphingobacteriales
GU305749	0.664146	0.0851064	0.526316	0.001	Bacteria; Cyanobacteria; Synechococcophycideae; Synechococcales; Synechococcaceae; Synechococcus
JF275031	0.590496	0.0638298	0.526316	0.001	Bacteria; Proteobacteria; Alphaproteobacteria; Sphingomonadales; Sphingomonadaceae
GQ259314	0.726686	0.0638298	0.526316	0.002	Bacteria; Verrucomicrobia; Verrucomicrobiae; Verrucomicrobiales; Verrucomicrobiaceae; Luteolibacter
New.CleanUp.ReferenceOTU112	0.53865	0.0851064	0.473684	0.014	Bacteria; Verrucomicrobia; [Pedosphaerae]; [Pedosphaerales]; R4-41B
HE574357	0.636894	0.106383	0.473684	0.02	Bacteria; Bacteroidetes; Flavobacteriia; Flavobacteriales; Flavobacteriaceae; Flavobacterium
JN035174	0.73647	0.0851064	0.473684	0.004	Bacteria; Proteobacteria; Alphaproteobacteria; Sphingomonadales
DQ067033	0.445899	0.0638298	0.473684	0.021	Bacteria; Proteobacteria; Deltaproteobacteria; Myxococcales
New.CleanUp.ReferenceOTU64	0.724885	0.0638298	0.473684	0.002	Bacteria; Planctomycetes; Planctomycetia; Pirellulales; Pirellulaceae
New.CleanUp.ReferenceOTU76	0.757501	0.106383	0.473684	0.005	Bacteria; Verrucomicrobia; Verrucomicrobiae; Verrucomicrobiales; Verrucomicrobiaceae
New.ReferenceOTU303	0.84424	0.12766	0.473684	0.007	Unassigned
HM773484	0.835827	0.106383	0.473684	0.005	Bacteria; Proteobacteria; Alphaproteobacteria; Rhizobiales; Phyllobacteriaceae
New.CleanUp.ReferenceOTU951	0.658148	0.0425532	0.473684	0.001	Bacteria; Planctomycetes; Planctomycetia; Planctomycetales; Planctomycetaceae; Planctomyces
JF275029	0.827503	0.0851064	0.473684	0.002	Bacteria; Proteobacteria; Alphaproteobacteria; Sphingomonadales; Sphingomonadaceae; Novosphingobium
JN409122	0.721343	0.0425532	0.473684	0.001	Bacteria; Proteobacteria; Alphaproteobacteria; Sphingomonadales
New.CleanUp.ReferenceOTU173	0.709657	0.0212766	0.473684	0.001	Bacteria; Chloroflexi; Anaerolineae; SBR1031; A4b
EF683063	0.80304	0.0212766	0.473684	0.001	Bacteria; Bacteroidetes; [Saprospirae]; [Saprospirales]; Chitinophagaceae; Segetibacter
New.CleanUp.ReferenceOTU147	0.590527	0.106383	0.421053	0.042	Bacteria; Bacteroidetes; [Saprospirae]; [Saprospirales]; Saprospiraceae
New.CleanUp.ReferenceOTU116	0.567739	0.0851064	0.421053	0.03	Bacteria; Verrucomicrobia; Verrucomicrobiae; Verrucomicrobiales; Verrucomicrobiaceae
JN590605	0.57518	0.0851064	0.421053	0.03	Bacteria; Proteobacteria; Betaproteobacteria; Burkholderiales; Comamonadaceae; Methylibium
EU803895	0.779542	0.12766	0.421053	0.022	Bacteria; Gemmatimonadetes; Gemmatimonadetes; KD8-87
New.CleanUp.ReferenceOTU102	0.560077	0.0638298	0.421053	0.011	Bacteria; Verrucomicrobia; [Pedosphaerae]; [Pedosphaerales]; R4-41B
New.CleanUp.ReferenceOTU2563	0.538653	0.0425532	0.421053	0.006	Bacteria; Bacteroidetes; Cytophagia; Cytophagales; Cytophagaceae; Flectobacillus
FR774592	0.666801	0.0638298	0.421053	0.005	Bacteria; Proteobacteria; Alphaproteobacteria; Rhodobacterales; Rhodobacteraceae; Rhodobacter
EU177734	0.545205	0.0425532	0.421053	0.007	Bacteria; Bacteroidetes; [Saprospirae]; [Saprospirales]; Saprospiraceae
New.ReferenceOTU487	0.522886	0.0851064	0.368421	0.048	Bacteria; GN02; GKS2-174
HQ860607	0.703301	0.106383	0.368421	0.028	Bacteria; Verrucomicrobia; Verrucomicrobiae; Verrucomicrobiales; Verrucomicrobiaceae; Luteolibacter
New.CleanUp.ReferenceOTU127	0.58849	0.0638298	0.368421	0.026	Unassigned
New.CleanUp.ReferenceOTU1804	0.602844	0.0638298	0.368421	0.018	Bacteria; Verrucomicrobia; [Pedosphaerae]; [Pedosphaerales]; auto67_4W
FR667409	0.424421	0.0425532	0.368421	0.046	Bacteria; Proteobacteria; Alphaproteobacteria; Rickettsiales
New.CleanUp.ReferenceOTU398	0.471944	0.0212766	0.368421	0.004	Bacteria; Bacteroidetes; Sphingobacteriia; Sphingobacteriales
FJ849072	0.569459	0.0212766	0.368421	0.006	Bacteria; Proteobacteria; Betaproteobacteria; Burkholderiales; Comamonadaceae
JQ290101	0.511691	0.0212766	0.368421	0.004	Bacteria; Proteobacteria; Betaproteobacteria; Burkholderiales; Oxalobacteraceae
FJ542894	0.553089	0	0.368421	0.002	Bacteria; Proteobacteria; Gammaproteobacteria; Legionellales; Legionellaceae; Legionella
DQ083112	0.633395	0	0.368421	0.001	Bacteria; Proteobacteria; Betaproteobacteria
AJ290173	0.633395	0	0.368421	0.001	Bacteria; Planctomycetes; Planctomycetia; Pirellulales; Pirellulaceae
JN380982	0.719638	0.106383	0.315789	0.026	Bacteria; Proteobacteria; Gammaproteobacteria; Legionellales; Legionellaceae; Legionella
EF516529	0.633395	0	0.368421	0.001	Bacteria; Verrucomicrobia; [Spartobacteria]; [Chthoniobacterales]; [Chthoniobacteraceae]
New.CleanUp.ReferenceOTU8844	0.633395	0	0.368421	0.001	Bacteria; Bacteroidetes; Cytophagia; Cytophagales; Cytophagaceae; Emticicia
JF327441	0.623722	0.0851064	0.315789	0.044	Bacteria; Bacteroidetes; Flavobacteriia; Flavobacteriales; Flavobacteriaceae; Flavobacterium
EU528220	0.623722	0.0851064	0.315789	0.035	Bacteria; Proteobacteria; Betaproteobacteria; SC-I-84
New.CleanUp.ReferenceOTU369	0.540524	0.0638298	0.315789	0.045	Bacteria; Bacteroidetes; Sphingobacteriia; Sphingobacteriales
AJ307937	0.728791	0.0851064	0.315789	0.024	Bacteria; Proteobacteria; Alphaproteobacteria; Sphingomonadales; Sphingomonadaceae; Novosphingobium
New.CleanUp.ReferenceOTU598	0.728791	0.0851064	0.315789	0.027	Bacteria; Planctomycetes; Planctomycetia; Gemmatales; Gemmataceae; Gemmata
JN391898	0.606781	0.0638298	0.315789	0.028	Bacteria; Bacteroidetes; Bacteroidia; Bacteroidales
GU208376	0.502127	0.0212766	0.315789	0.017	Bacteria; Bacteroidetes; Sphingobacteriia; Sphingobacteriales
JF500188	0.449691	0.0212766	0.315789	0.018	Bacteria; Proteobacteria; Gammaproteobacteria; Pseudomonadales; Moraxellaceae; Perlucidibaca
New.CleanUp.ReferenceOTU780	0.573321	0.0212766	0.315789	0.002	Bacteria; Bacteroidetes; [Saprospirae]; [Saprospirales]; Saprospiraceae
New.CleanUp.ReferenceOTU257	0.573321	0.0212766	0.315789	0.009	Bacteria; Proteobacteria; Deltaproteobacteria; Myxococcales
FJ849203	0.691333	0.0212766	0.315789	0.001	Bacteria; Bacteroidetes; [Saprospirae]; [Saprospirales]; Saprospiraceae
New.CleanUp.ReferenceOTU357	0.632785	0.0851064	0.263158	0.027	Bacteria; Bacteroidetes; [Saprospirae]; [Saprospirales]; Saprospiraceae
FJ854742	0.64401	0.0638298	0.263158	0.031	Bacteria; Proteobacteria; Betaproteobacteria; Burkholderiales; Comamonadaceae
HQ856465	0.64401	0.0638298	0.263158	0.039	Bacteria; Acidobacteria; Solibacteres; Solibacterales; [Bryobacteraceae]
HQ178821	0.64401	0.0638298	0.263158	0.038	Bacteria; Proteobacteria; Deltaproteobacteria; Desulfuromonadales; Geobacteraceae; Geobacter
FJ936965	0.64401	0.0638298	0.263158	0.046	Bacteria; Proteobacteria; Gammaproteobacteria; Xanthomonadales; Xanthomonadaceae
EU774045	0.52018	0.0425532	0.263158	0.036	Bacteria; Proteobacteria; Gammaproteobacteria; Pseudomonadales; Moraxellaceae; Perlucidibaca
CU466743	0.52018	0.0425532	0.263158	0.047	Bacteria; Bacteroidetes; BME43
New.CleanUp.ReferenceOTU354	0.52018	0.0425532	0.263158	0.043	Bacteria; Verrucomicrobia; [Pedosphaerae]; [Pedosphaerales]; R4-41B
JN133826	0.628387	0.0425532	0.263158	0.01	Bacteria; Proteobacteria; Betaproteobacteria; Methylophilales; Methylophilaceae; Methylotenera; mobilis
HQ119891	0.435265	0.0212766	0.263158	0.043	Bacteria; Proteobacteria; Gammaproteobacteria; Alteromonadales; Alteromonadaceae; Cellvibrio;
AY752110	0.435265	0.0212766	0.263158	0.033	Bacteria; Verrucomicrobia; [Spartobacteria]; [Chthoniobacterales]; [Chthoniobacteraceae]; Candidatus Xiphinematobacter
New.CleanUp.ReferenceOTU9032	0.38794	0.0212766	0.263158	0.048	Bacteria; Proteobacteria; Betaproteobacteria; Burkholderiales; Oxalobacteraceae
AB473881	0.500492	0.0212766	0.263158	0.013	Bacteria; Proteobacteria; Betaproteobacteria; Burkholderiales; Comamonadaceae
JN409143	0.500492	0.0212766	0.263158	0.012	Bacteria; Proteobacteria; Gammaproteobacteria; Alteromonadales; 211ds20
New.ReferenceOTU488	0.500492	0.0212766	0.263158	0.025	Unassigned
New.CleanUp.ReferenceOTU734	0.500492	0.0212766	0.263158	0.02	Unassigned
New.CleanUp.ReferenceOTU570	0.500492	0.0212766	0.263158	0.018	Unassigned
JN825419	0.612815	0.0212766	0.263158	0.006	Bacteria; Bacteroidetes; Cytophagia; Cytophagales; Flammeovirgaceae
HM590828	0.612815	0.0212766	0.263158	0.01	Bacteria; Proteobacteria; Betaproteobacteria; Burkholderiales; Oxalobacteraceae
JN408925	0.368398	0	0.263158	0.027	Bacteria; Proteobacteria; Betaproteobacteria; Ellin6067
JN020169	0.368398	0	0.263158	0.017	Bacteria; Proteobacteria; Betaproteobacteria; Burkholderiales; Comamonadaceae
GU370084	0.480856	0	0.263158	0.004	Bacteria; Proteobacteria; Alphaproteobacteria; Rhodobacterales; Rhodobacteraceae; Rhodobacter; sphaeroides
FN827210	0.413571	0	0.263158	0.014	Bacteria; Bacteroidetes; Sphingobacteriia; Sphingobacteriales
New.CleanUp.ReferenceOTU3296	0.413571	0	0.263158	0.023	Bacteria; Bacteroidetes; [Saprospirae]; [Saprospirales]; Chitinophagaceae; Sediminibacterium
DQ676289	0.541193	0.0638298	0.210526	0.045	Bacteria; Bacteroidetes; [Saprospirae]; [Saprospirales]; Chitinophagaceae
AM991172	0.554187	0.0425532	0.210526	0.045	Bacteria; Proteobacteria; Gammaproteobacteria; Legionellales; Coxiellaceae
FR774611	0.554187	0.0425532	0.210526	0.047	Bacteria; Chloroflexi; Anaerolineae; SBR1031; A4b
New.CleanUp.ReferenceOTU6	0.554187	0.0425532	0.210526	0.041	Bacteria; Verrucomicrobia; Verrucomicrobiae; Verrucomicrobiales; Verrucomicrobiaceae; Prosthecobacter
FQ660065	0.427084	0.0212766	0.210526	0.04	Bacteria; Proteobacteria; Betaproteobacteria; Burkholderiales; Oxalobacteraceae
JN038834	0.427084	0.0212766	0.210526	0.045	Bacteria; Verrucomicrobia; Verrucomicrobiae; Verrucomicrobiales; Verrucomicrobiaceae; Luteolibacter
New.CleanUp.ReferenceOTU531	0.427084	0.0212766	0.210526	0.036	Bacteria; Proteobacteria; Deltaproteobacteria; Bdellovibrionales; Bdellovibrionaceae; Bdellovibrio
New.CleanUp.ReferenceOTU1055	0.427084	0.0212766	0.210526	0.036	Bacteria; Proteobacteria; Betaproteobacteria; Procabacteriales; Procabacteriaceae
JN381004	0.535184	0.0212766	0.210526	0.028	Bacteria; Proteobacteria; Gammaproteobacteria; Legionellales; Legionellaceae
HM856393	0.535184	0.0212766	0.210526	0.017	Bacteria; TM7; SC3
HQ385627	0.535184	0.0212766	0.210526	0.018	Bacteria; Proteobacteria; Deltaproteobacteria; Myxococcales
EF520403	0.535184	0.0212766	0.210526	0.017	Bacteria; Proteobacteria; Alphaproteobacteria; Rickettsiales; Rickettsiaceae
FJ685991	0.535184	0.0212766	0.210526	0.024	Bacteria; Proteobacteria; Alphaproteobacteria; Caulobacterales; Caulobacteraceae; Caulobacter; henricii
JQ337719	0.535184	0.0212766	0.210526	0.016	Bacteria; Verrucomicrobia; Verrucomicrobiae; Verrucomicrobiales; Verrucomicrobiaceae; Luteolibacter
AF312220	0.403835	0	0.210526	0.02	Bacteria; Planctomycetes; Planctomycetia; Gemmatales; Gemmataceae; Gemmata
HQ420131	0.403835	0	0.210526	0.018	Bacteria; Proteobacteria; Alphaproteobacteria; Rickettsiales
EU801454	0.516109	0	0.210526	0.005	Bacteria; Proteobacteria; Gammaproteobacteria; Alteromonadales; HTCC2188; HTCC
EU978831	0.516109	0	0.210526	0.004	Bacteria; Proteobacteria; Gammaproteobacteria; Xanthomonadales; Xanthomonadaceae
DQ264468	0.43277	0	0.157895	0.019	Bacteria; Proteobacteria; Betaproteobacteria; Burkholderiales; Comamonadaceae
FJ800526	0.43277	0	0.157895	0.025	Bacteria; Proteobacteria; Betaproteobacteria; Burkholderiales; Alcaligenaceae
DQ988309	0.43277	0	0.157895	0.025	Bacteria; Proteobacteria; Deltaproteobacteria; Bdellovibrionales; Bacteriovoracaceae
JF929912	0.43277	0	0.157895	0.019	Bacteria; Proteobacteria; Gammaproteobacteria; Aeromonadales; Aeromonadaceae
EF111143	0.43277	0	0.157895	0.022	Bacteria; Proteobacteria; Betaproteobacteria; Burkholderiales; Comamonadaceae
EU133529	0.43277	0	0.157895	0.027	Bacteria; Proteobacteria; Alphaproteobacteria; Caulobacterales; Caulobacteraceae; Phenylobacterium
X94470	0.43277	0	0.157895	0.029	Bacteria; Proteobacteria; Alphaproteobacteria; Caulobacterales; Caulobacteraceae; Mycoplana
EF111054	0.43277	0	0.157895	0.018	Bacteria; Verrucomicrobia; [Pedosphaerae]; [Pedosphaerales]; auto67_4W
New.CleanUp.ReferenceOTU13007	0.43277	0	0.157895	0.018	Bacteria; Planctomycetes; Planctomycetia; Gemmatales; Gemmataceae
New.CleanUp.ReferenceOTU13473	0.43277	0	0.157895	0.019	Bacteria; Proteobacteria; Alphaproteobacteria; Sphingomonadales; Sphingomonadaceae; Novosphingobium
New.CleanUp.ReferenceOTU2391	0.43277	0	0.157895	0.029	Bacteria; Planctomycetes; Phycisphaerae; Phycisphaerales
New.CleanUp.ReferenceOTU5487	0.43277	0	0.157895	0.022	Bacteria; Proteobacteria; Betaproteobacteria; Procabacteriales; Procabacteriaceae
New.CleanUp.ReferenceOTU1562	0.43277	0	0.157895	0.031	Bacteria; Bacteroidetes; [Saprospirae]; [Saprospirales]; Saprospiraceae
New.CleanUp.ReferenceOTU1099	0.43277	0	0.157895	0.029	Bacteria; Proteobacteria; Gammaproteobacteria; Legionellales; Legionellaceae; Legionella
New.CleanUp.ReferenceOTU1510	0.43277	0	0.157895	0.023	Bacteria; Proteobacteria; Deltaproteobacteria; Myxococcales
New.CleanUp.ReferenceOTU442	0.43277	0	0.157895	0.023	Bacteria; Planctomycetes; Planctomycetia; Pirellulales; Pirellulaceae
New.CleanUp.ReferenceOTU1885	0.43277	0	0.157895	0.023	Bacteria; Bacteroidetes; Sphingobacteriia; Sphingobacteriales
New.CleanUp.ReferenceOTU1471	0.43277	0	0.157895	0.026	Bacteria; Verrucomicrobia; [Spartobacteria]; [Chthoniobacterales]; [Chthoniobacteraceae]
New.CleanUp.ReferenceOTU4922	0.43277	0	0.157895	0.018	Bacteria; Proteobacteria; Gammaproteobacteria; Legionellales; Coxiellaceae
Species	Ratio (Attached:Planktonic)	Avg. Attached	Avg. Planktonic	P value	Taxonomy
GU305784	1.0411	54.9375	9.77778	0.002	Bacteria; Proteobacteria; Alphaproteobacteria; Rickettsiales; Pelagibacteraceae
HM856582	1.43528	26.5833	2.66667	0.001	Bacteria; Actinobacteria; Actinobacteria; Actinomycetales; ACK-M1
JN869023	0.805684	21.5833	1	0.022	Bacteria; Actinobacteria; Actinobacteria; Actinomycetales; ACK-M1
JN674641	1.44939	19.9583	0.888889	0.001	Bacteria; Bacteroidetes; [Saprospirae]; [Saprospirales]; Chitinophagaceae; Sediminibacterium
JN562364	1.00727	7.29167	19.25	0.001	Archaea; Crenarchaeota; Thaumarchaeota; Cenarchaeales; Cenarchaeaceae; Nitrosopumilus
FQ659529	1.1383	0.1875	17.0833	0.001	Bacteria; Proteobacteria; Gammaproteobacteria; Alteromonadales; HTCC2188
GQ340203	1.08856	17.0417	0.305556	0.001	Bacteria; Bacteroidetes; [Saprospirae]; [Saprospirales]; Chitinophagaceae; Sediminibacterium
JN869030	1.37582	15.5417	2.13889	0.001	Bacteria; Actinobacteria; Actinobacteria; Actinomycetales; ACK-M1
JN868757	1.12865	14.1042	1.55556	0.001	Bacteria; Actinobacteria; Actinobacteria; Actinomycetales; ACK-M1
U51104	1.22245	12.0625	2.02778	0.001	Bacteria; Proteobacteria; Betaproteobacteria; Burkholderiales; Comamonadaceae; Limnohabitans
JF327641	0.840297	10.3542	0.333333	0.004	Bacteria; Bacteroidetes; Cytophagia; Cytophagales; Cytophagaceae
HQ385567	1.94095	1.47917	11.25	0.001	Bacteria; Proteobacteria; Gammaproteobacteria; Acidithiobacillales
JN869075	1.35609	8.35417	0.472222	0.001	Bacteria; Proteobacteria; Betaproteobacteria; Methylophilales; Methylophilaceae
FN668204	0.650928	7.91667	0.333333	0.016	Bacteria; Verrucomicrobia; Opitutae; [Cerasicoccales]; [Cerasicoccaceae]
FQ659340	1.98018	1.33333	8.72222	0.001	Bacteria; Verrucomicrobia; [Pedosphaerae]; [Pedosphaerales]; auto67_4W
JQ279064	1.06754	0.9375	7.66667	0.001	Bacteria; Proteobacteria; Betaproteobacteria; Burkholderiales; Comamonadaceae
GQ340110	1.15399	6.77083	0.305556	0.001	Bacteria; Verrucomicrobia; [Pedosphaerae]; [Pedosphaerales]; R4-41B
JN869022	0.768878	6.58333	0.388889	0.01	Bacteria; Planctomycetes; Planctomycetia; Gemmatales; Gemmataceae
FJ236055	1.16455	2.875	7.55556	0.001	Bacteria; Planctomycetes; Planctomycetia; Planctomycetales; Planctomycetaceae; Planctomyces
JN679210	0.776085	2.33333	6.22222	0.003	Bacteria; Bacteroidetes; Flavobacteriia; Flavobacteriales; Flavobacteriaceae; Flavobacterium
JN868983	1.05886	6.60417	1.44444	0.001	Bacteria; Cyanobacteria; Synechococcophycideae; Synechococcales; Synechococcaceae; Synechococcus
HM856448	0.909562	5.83333	0.361111	0.003	Bacteria; Actinobacteria; Acidimicrobiia; Acidimicrobiales; C111
JN391737	1.05652	1.64583	6.05556	0.001	Bacteria; Verrucomicrobia; Verrucomicrobiae; Verrucomicrobiales; Verrucomicrobiaceae; Prosthecobacter
HQ692022	0.76569	5.45833	0.25	0.006	Bacteria; Bacteroidetes; Cytophagia; Cytophagales; Cyclobacteriaceae
JN003114	1.13502	1.125	5.22222	0.001	Bacteria; Nitrospirae; NitrospiraNitrospirales; Nitrospiraceae; Nitrospira
X89910	1.16226	3.02083	6.41667	0.001	Bacteria; Proteobacteria; Betaproteobacteria; Burkholderiales; Comamonadaceae
HM446095	1.16158	5.02083	0.166667	0.001	Bacteria; Actinobacteria; Actinobacteria; Actinomycetales; ACK-M1
FQ659953	1.75886	2	6.69444	0.001	Bacteria; Verrucomicrobia; [Pedosphaerae]; [Pedosphaerales]; auto67_4W
DQ648970	0.600466	0	4.55556	0.001	Bacteria; Proteobacteria; Alphaproteobacteria
GQ500850	0.803115	0.0208333	4.52778	0.001	Bacteria; Proteobacteria; Alphaproteobacteria
GQ389073	0.879043	0.270833	4.30556	0.001	Bacteria; Proteobacteria; Alphaproteobacteria
JF925033	0.702435	0.166667	4.41667	0.001	Bacteria; Proteobacteria; Betaproteobacteria; Burkholderiales; Comamonadaceae
JN868881	0.87468	4.27083	0.138889	0.003	Bacteria; Proteobacteria; Betaproteobacteria; Rhodocyclales; Rhodocyclaceae
GU983330	1.06388	1.75	4.44444	0.001	Bacteria; Acidobacteria; [Chloracidobacteria]; RB41; Ellin6075
JQ346769	1.55044	1.125	4.72222	0.001	Bacteria; Acidobacteria; [Chloracidobacteria]; RB41; Ellin6075
HM856579	1.10183	4.33333	0.416667	0.001	Bacteria; Actinobacteria; Actinobacteria; Actinomycetales; ACK-M1
JN391888	1.18113	0.333333	4.25	0.001	Bacteria; Planctomycetes; Planctomycetia; Planctomycetales; Planctomycetaceae; Planctomyces
FJ612391	0.954869	4.08333	0.166667	0.001	Bacteria; Bacteroidetes; Sphingobacteriia; Sphingobacteriales
HQ178734	1.42674	0.270833	4.22222	0.001	Bacteria; Bacteroidetes; Flavobacteriia; Flavobacteriales; Cryomorphaceae; Fluviicola
GQ397014	0.769348	0.166667	3.91667	0.001	Bacteria; Bacteroidetes; Cytophagia; Cytophagales; Cytophagaceae; Leadbetterella
JF800748	1.13301	0.0833333	3.77778	0.001	Bacteria; Proteobacteria; Betaproteobacteria; Rhodocyclales; Rhodocyclaceae
GQ397041	0.480536	0.0416667	3.72222	0.001	Bacteria; Proteobacteria; Gammaproteobacteria
GQ396806	0.911391	0.645833	3.77778	0.001	Bacteria; Verrucomicrobia; Verrucomicrobiae; Verrucomicrobiales; Verrucomicrobiaceae
HQ863983	1.20486	0.3125	3.69444	0.001	Bacteria; Proteobacteria; Alphaproteobacteria; Rhodobacterales; Rhodobacteraceae; Rhodobacter
JF703591	0.987266	0.333333	3.52778	0.001	Bacteria; Nitrospirae; NitrospiraNitrospirales; Nitrospiraceae; Nitrospira
HM776988	0.959271	0.6875	3.44444	0.001	Bacteria; Bacteroidetes; Flavobacteriia; Flavobacteriales; Flavobacteriaceae; Flavobacterium
JN868756	1.1518	0.458333	3.58333	0.001	Bacteria; Proteobacteria; Gammaproteobacteria; Xanthomonadales; Xanthomonadaceae
FN984831	1.08653	0.708333	3.55556	0.001	Bacteria; Planctomycetes; Planctomycetia; Pirellulales; Pirellulaceae
DQ840468	0.551319	0.0416667	3.19444	0.001	Bacteria; Proteobacteria; Gammaproteobacteria; Pseudomonadales; Moraxellaceae; Perlucidibaca
HE574370	0.979867	3.16667	0.0555556	0.001	Bacteria; Actinobacteria; Actinobacteria; Actinomycetales; ACK-M1
GQ389101	1.26208	0.395833	3.38889	0.001	Bacteria; Bacteroidetes; [Saprospirae]; [Saprospirales]; Chitinophagaceae
JN869117	0.852054	0.1875	3.19444	0.001	Bacteria; Proteobacteria; Betaproteobacteria; Burkholderiales; Comamonadaceae
JF922309	0.961792	1.45833	2.88889	0.011	Bacteria; Bacteroidetes; Flavobacteriia; Flavobacteriales; Flavobacteriaceae; Flavobacterium
JN868775	1.4019	0.5	3.19444	0.001	Bacteria; Bacteroidetes; Cytophagia; Cytophagales; Cytophagaceae
New.ReferenceOTU170	1.22995	0.875	3.22222	0.001	Bacteria; Verrucomicrobia; [Pedosphaerae]; [Pedosphaerales]; auto67_4W
AJ616287	1.00944	0.479167	3.13889	0.001	Bacteria; Planctomycetes; Planctomycetia; Planctomycetales; Planctomycetaceae; Planctomyces
HQ856367	1.38823	0.729167	3.16667	0.001	Bacteria; Acidobacteria; [Chloracidobacteria]; RB41; Ellin6075
GU368365	1.09659	0.479167	3.05556	0.001	Bacteria; Bacteroidetes; Cytophagia; Cytophagales; Cytophagaceae
AY509518	1.03721	0.479167	2.83333	0.001	Bacteria; Verrucomicrobia; [Pedosphaerae]; [Pedosphaerales]; R4-41B
FN668282	1.22139	2.79167	0.138889	0.001	Bacteria; Actinobacteria; Actinobacteria; Actinomycetales; ACK-M1
New.ReferenceOTU84	1.15282	0.416667	2.88889	0.001	Bacteria; Verrucomicrobia; [Pedosphaerae]; [Pedosphaerales]
HM016165	0.733321	0.791667	2.33333	0.009	Bacteria; Bacteroidetes; Flavobacteriia; Flavobacteriales; Flavobacteriaceae; Flavobacterium
FR749748	1.28341	0.604167	2.80556	0.001	Bacteria; Acidobacteria; [Chloracidobacteria]; RB41; Ellin6075
FQ658627	1.40027	0.3125	2.58333	0.001	Bacteria; Bacteroidetes; [Saprospirae]; [Saprospirales]; Saprospiraceae
JN367218	1.29304	0.125	2.5	0.001	Bacteria; Bacteroidetes; [Saprospirae]; [Saprospirales]; Chitinophagaceae
EU244074	1.18332	0.5625	2.61111	0.001	Bacteria; Acidobacteria; [Chloracidobacteria]; RB41; Ellin6075
GQ347385	0.949506	2.375	0.0277778	0.001	Bacteria; Verrucomicrobia; [Methylacidiphilae]; Methylacidiphilales; LD19
FR667509	1.03069	0.354167	2.44444	0.001	Bacteria; Bacteroidetes; Cytophagia; Cytophagales; Cytophagaceae
FJ381980	0.74253	2.3125	0.0555556	0.035	Bacteria; Cyanobacteria; Synechococcophycideae; Synechococcales; Synechococcaceae; Synechococcus
JN391892	1.18994	0.729167	2.61111	0.001	Bacteria; Planctomycetes; Planctomycetia; Planctomycetales; Planctomycetaceae; Planctomyces
FJ232677	0.996749	0.375	2.22222	0.001	Bacteria; Planctomycetes; Planctomycetia; Gemmatales; Gemmataceae
EU132280	0.922708	0.3125	2.22222	0.001	Bacteria; Acidobacteria; [Chloracidobacteria]; PK29
EU937926	1.05969	0.208333	2.19444	0.001	Bacteria; Verrucomicrobia; [Pedosphaerae]; [Pedosphaerales]; R4-41B
BX294808	1.14903	0.3125	2.33333	0.001	Bacteria; Planctomycetes; Planctomycetia; Gemmatales; Gemmataceae
JN868844	1.11856	0.541667	2.25	0.001	Bacteria; Nitrospirae; NitrospiraNitrospirales; Nitrospiraceae; Nitrospira
GU305838	1.01115	2.20833	0.138889	0.001	Bacteria; Actinobacteria; Actinobacteria; Actinomycetales; ACK-M1
HM061839	1.05312	0.479167	2.30556	0.001	Bacteria; Acidobacteria; [Chloracidobacteria]; RB41; Ellin6075
GQ148878	1.03849	0.416667	2.19444	0.001	Bacteria; Bacteroidetes; Flavobacteriia; Flavobacteriales; Flavobacteriaceae; Flavobacterium
New.ReferenceOTU176	1.06068	0.125	2.16667	0.001	Bacteria; Verrucomicrobia; [Pedosphaerae]; [Pedosphaerales]
M58790	1.12544	0.0625	2.11111	0.001	Bacteria; Bacteroidetes; [Saprospirae]; [Saprospirales]; Saprospiraceae; Haliscomenobacter
JN695859	0.975043	1.41667	2.55556	0.006	Bacteria; Bacteroidetes; [Saprospirae]; [Saprospirales]; Chitinophagaceae; Sediminibacterium
JF830204	0.823708	0.229167	2.11111	0.001	Bacteria; Bacteroidetes; [Saprospirae]; [Saprospirales]; Chitinophagaceae
HQ114162	1.2214	0.3125	2.11111	0.001	Bacteria; Proteobacteria; Gammaproteobacteria; Thiotrichales; Piscirickettsiaceae
AY212695	1.10443	0.229167	2	0.001	Bacteria; Verrucomicrobia; Verrucomicrobiae; Verrucomicrobiales; Verrucomicrobiaceae
HQ403224	0.94532	0.708333	1.94444	0.001	Bacteria; Bacteroidetes; Sphingobacteriia; Sphingobacteriales
GU305856	0.954485	1.95833	0.277778	0.009	Bacteria; Proteobacteria; Alphaproteobacteria; Rickettsiales; Pelagibacteraceae
JN217210	0.673729	0.125	1.86111	0.001	Bacteria; Proteobacteria; Gammaproteobacteria; Chromatiales; Ectothiorhodospiraceae
JN983651	0.881993	0.375	1.91667	0.001	Bacteria; Proteobacteria; Alphaproteobacteria; Rhodobacterales; Rhodobacteraceae; Rhodobacter
HM186550	0.894379	1.89583	0.138889	0.009	Bacteria; OP3; PBS-25
FN827267	0.984937	0.270833	1.86111	0.001	Bacteria; Bacteroidetes; Flavobacteriia; Flavobacteriales; Flavobacteriaceae; Flavobacterium
JN656787	0.8192	1.9375	0.333333	0.038	Bacteria; Actinobacteria; Actinobacteria; Actinomycetales; ACK-M1
HM856480	1.05937	1.85417	0.0555556	0.001	Bacteria; Actinobacteria; Acidimicrobiia; Acidimicrobiales; C111
HQ114215	0.966377	0.104167	1.83333	0.001	Bacteria; Acidobacteria; Acidobacteria-6; iii1-15; mb2424
JN679119	1.17135	1.83333	0.138889	0.001	Bacteria; Proteobacteria; Betaproteobacteria; Burkholderiales; Comamonadaceae
HE582776	0.430269	0	1.77778	0.001	Bacteria; Proteobacteria; Gammaproteobacteria; Pseudomonadales; Moraxellaceae
HE574393	0.898885	1.79167	0.277778	0.014	Bacteria; Actinobacteria; Actinobacteria; Actinomycetales; ACK-M1
New.CleanUp.ReferenceOTU38	1.31857	0.0625	1.77778	0.001	Bacteria; Verrucomicrobia; [Pedosphaerae]; [Pedosphaerales]; R4-41B
EU703485	0.843674	0.583333	1.55556	0.005	Bacteria; Planctomycetes; Planctomycetia; Planctomycetales; Planctomycetaceae; Planctomyces
New.ReferenceOTU226	0.882282	0.25	1.80556	0.001	Bacteria; Bacteroidetes; Cytophagia; Cytophagales; Cytophagaceae
DQ814726	0.90987	0.125	1.77778	0.001	Bacteria; Planctomycetes; Planctomycetia; Planctomycetales; Planctomycetaceae; Planctomyces
New.ReferenceOTU261	0.848964	0.479167	1.83333	0.001	Bacteria; Verrucomicrobia; [Pedosphaerae]; [Pedosphaerales]; R4-41B
CU918105	1.27776	0.0625	1.75	0.001	Bacteria; Verrucomicrobia; Verrucomicrobiae; Verrucomicrobiales; Verrucomicrobiaceae
EU803763	0.966368	1.70833	0	0.001	Bacteria; Chloroflexi; SL56
GQ340302	0.982418	1.72917	0.138889	0.004	Bacteria; Actinobacteria; Actinobacteria; Actinomycetales
HE648177	1.24964	0	1.66667	0.001	Bacteria; Verrucomicrobia; [Pedosphaerae]; [Pedosphaerales]; R4-41B
HM856411	1.12971	1.70833	0.111111	0.001	Bacteria; Actinobacteria; Actinobacteria; Actinomycetales; ACK-M1
HQ166769	0.760369	1.66667	0.0555556	0.038	Bacteria; Bacteroidetes; Flavobacteriia; Flavobacteriales; Cryomorphaceae; Fluviicola
New.ReferenceOTU136	0.915062	0.479167	1.63889	0.001	Bacteria; Proteobacteria; Gammaproteobacteria
New.ReferenceOTU141	0.99237	0.375	1.72222	0.001	Bacteria; Proteobacteria; Gammaproteobacteria; HTCC2188; HTCC2089
JN037906	1.44642	0.520833	1.91667	0.001	Bacteria; Bacteroidetes; [Saprospirae]; [Saprospirales]; Chitinophagaceae
HM856537	0.866844	1.66667	0.166667	0.012	Bacteria; Bacteroidetes; [Saprospirae]; [Saprospirales]; Chitinophagaceae
DQ840466	0.444554	0	1.61111	0.001	Bacteria; Proteobacteria; Gammaproteobacteria; Pseudomonadales; Moraxellaceae
FJ546392	1.17758	0.145833	1.66667	0.001	Bacteria; Bacteroidetes; Cytophagia; Cytophagales; Cytophagaceae
JN038783	0.733817	0.3125	1.55556	0.001	Bacteria; Proteobacteria; Betaproteobacteria; Burkholderiales; Comamonadaceae; Rhodoferax
GQ500859	1.03425	0.25	1.61111	0.001	Bacteria; Proteobacteria; Betaproteobacteria; Burkholderiales; Comamonadaceae
HQ327293	0.744079	0.270833	1.52778	0.001	Bacteria; Bacteroidetes; Flavobacteriia; Flavobacteriales; Flavobacteriaceae; Flavobacterium
CU920243	0.855884	0.1875	1.58333	0.001	Bacteria; Planctomycetes; Planctomycetia; Planctomycetales; Planctomycetaceae; Planctomyces
HM186036	1.27693	0.4375	1.58333	0.001	Bacteria; Verrucomicrobia; Verrucomicrobiae; Verrucomicrobiales; Verrucomicrobiaceae; Luteolibacter
JN825455	0.82026	0.375	1.36111	0.001	Bacteria; Acidobacteria; [Chloracidobacteria]; RB41; Ellin6075
HM445146	0.955962	0.208333	1.52778	0.001	Bacteria; Acidobacteria; [Chloracidobacteria]; PK29
EU244088	0.954364	0.166667	1.55556	0.001	Bacteria; Planctomycetes; Planctomycetia; Pirellulales; Pirellulaceae
FJ444695	0.872959	0.5625	1.5	0.004	Bacteria; Proteobacteria; Gammaproteobacteria; [Marinicellales]; [Marinicellaceae]
HM445197	0.983928	0.333333	1.52778	0.001	Bacteria; Proteobacteria; Alphaproteobacteria; Rhizobiales
JN695863	1.2337	0.3125	1.63889	0.001	Bacteria; Bacteroidetes; [Saprospirae]; [Saprospirales]; Chitinophagaceae
HM129050	0.795464	0.229167	1.41667	0.001	Bacteria; Verrucomicrobia; Verrucomicrobiae; Verrucomicrobiales; Verrucomicrobiaceae
GU305771	1.01484	0.3125	1.5	0.001	Bacteria; Bacteroidetes; Sphingobacteriia; Sphingobacteriales
FR667322	0.925781	0.1875	1.5	0.001	Bacteria; Proteobacteria; Betaproteobacteria; SBla14
AM936347	0.807461	0	1.41667	0.001	Bacteria; Proteobacteria; Gammaproteobacteria; Alteromonadales; Alteromonadaceae; HB2-32-21
EF632949	1.13595	0.729167	1.63889	0.001	Bacteria; Planctomycetes; Planctomycetia; Planctomycetales; Planctomycetaceae; Planctomyces
HQ115545	0.809543	0.0833333	1.38889	0.001	Bacteria; Proteobacteria; Gammaproteobacteria; Pseudomonadales; Moraxellaceae; Perlucidibaca
JN825593	1.00339	0.416667	1.5	0.001	Bacteria; Planctomycetes; vadinHA49; DH61
New.CleanUp.ReferenceOTU4	0.820556	0.145833	1.41667	0.001	Bacteria; Planctomycetes; Planctomycetia; Pirellulales; Pirellulaceae
FJ516900	1.31333	0.125	1.44444	0.001	Bacteria; Proteobacteria; Gammaproteobacteria; Alteromonadales; OM60
New.CleanUp.ReferenceOTU7	1.06743	0.0416667	1.38889	0.001	Bacteria; Proteobacteria; Gammaproteobacteria; Alteromonadales; OM60
HM444860	1.0148	0.645833	1.33333	0.012	Bacteria; Nitrospirae; NitrospiraNitrospirales; Nitrospiraceae; Nitrospira
EF019478	1.35814	0.354167	1.44444	0.001	Bacteria; Planctomycetes; Planctomycetia; Planctomycetales; Planctomycetaceae; Planctomyces
FJ232676	0.792907	0.166667	1.33333	0.001	Bacteria; Planctomycetes; Planctomycetia; Gemmatales; Gemmataceae
JN869026	1.16613	0.416667	1.36111	0.001	Bacteria; Chlorobi; OPB56
FR667343	0.750467	0.291667	1.27778	0.001	Bacteria; Verrucomicrobia; Verrucomicrobiae; Verrucomicrobiales; Verrucomicrobiaceae; Luteolibacter
FJ546380	0.964838	0.229167	1.36111	0.001	Bacteria; Verrucomicrobia; Verrucomicrobiae; Verrucomicrobiales; Verrucomicrobiaceae; Prosthecobacterdebontii
JF703512	0.921958	0.125	1.36111	0.001	Bacteria; Bacteroidetes; Cytophagia; Cytophagales; Cytophagaceae
New.ReferenceOTU369	0.716264	0.520833	1.13889	0.044	Bacteria; Verrucomicrobia; [Pedosphaerae]; [Pedosphaerales]
New.ReferenceOTU466	0.692836	0.145833	1.30556	0.001	Bacteria; Bacteroidetes; Cytophagia; Cytophagales; Cytophagaceae; Flectobacillus
FQ660234	1.11343	0.333333	1.33333	0.001	Bacteria; Verrucomicrobia; Verrucomicrobiae; Verrucomicrobiales; Verrucomicrobiaceae
EU801376	0.831334	1.33333	0.0833333	0.014	Bacteria; Actinobacteria; Actinobacteria; Actinomycetales; ACK-M1
New.CleanUp.ReferenceOTU10	0.75359	0.4375	1.33333	0.001	Unassigned
New.ReferenceOTU289	0.631367	0.145833	1.30556	0.001	Bacteria; Planctomycetes; Planctomycetia; Planctomycetales; Planctomycetaceae; Planctomyces
HM445201	0.911707	0.166667	1.30556	0.001	Bacteria; Acidobacteria; Acidobacteria-6; iii1-15
New.ReferenceOTU153	0.735723	0.395833	1.13889	0.009	Bacteria; Planctomycetes; Planctomycetia; Planctomycetales; Planctomycetaceae; Planctomyces
New.ReferenceOTU553	1.06472	0.25	1.27778	0.001	Bacteria; Armatimonadetes; Armatimonadia; Armatimonadales; Armatimonadaceae; Armatimonas
AJ616275	0.923936	0.0833333	1.27778	0.001	Bacteria; Planctomycetes; Planctomycetia; Pirellulales; Pirellulaceae
FR667361	1.22994	0.166667	1.33333	0.001	Bacteria; Bacteroidetes; Sphingobacteriia; Sphingobacteriales
New.ReferenceOTU526	1.04876	0.104167	1.30556	0.001	Bacteria; Planctomycetes; Planctomycetia; Planctomycetales; Planctomycetaceae; Planctomyces
HM921113	1.09883	0.25	1.36111	0.001	Bacteria; Proteobacteria; Alphaproteobacteria; Sphingomonadales; Sphingomonadaceae
New.CleanUp.ReferenceOTU51	1.02832	0.166667	1.25	0.001	Bacteria; Planctomycetes; Planctomycetia; Planctomycetales; Planctomycetaceae; Planctomyces
FQ659365	1.0655	0.645833	1.25	0.008	Bacteria; Proteobacteria; Gammaproteobacteria; Thiotrichales; Piscirickettsiaceae
JQ311842	1.12894	0.354167	1.36111	0.001	Bacteria; Proteobacteria; Gammaproteobacteria; Alteromonadales; Alteromonadaceae; Cellvibrio
New.ReferenceOTU99	0.819027	1.22917	0.111111	0.035	Bacteria; Planctomycetes; Planctomycetia; Gemmatales; Gemmataceae
New.ReferenceOTU105	0.731395	0.166667	1.19444	0.001	Bacteria; Planctomycetes; Planctomycetia; Planctomycetales; Planctomycetaceae; Planctomyces
GQ302529	1.05344	0.229167	1.27778	0.001	Bacteria; Proteobacteria; Alphaproteobacteria
DQ501339	0.882085	0.416667	1.16667	0.004	Bacteria; Proteobacteria; Alphaproteobacteria; Rickettsiales
FJ439859	1.13511	0.208333	1.27778	0.001	Bacteria; Acidobacteria; [Chloracidobacteria]; RB41; Ellin6075
GQ203644	0.91424	0.0625	1.22222	0.001	Bacteria; Bacteroidetes; Sphingobacteriia; Sphingobacteriales
HE614852	1.05848	0.5	1.19444	0.001	Bacteria; Verrucomicrobia; [Spartobacteria]; [Chthoniobacterales]; [Chthoniobacteraceae]; Chthoniobacter
FJ375493	0.973462	0.104167	1.19444	0.001	Bacteria; Proteobacteria; Gammaproteobacteria; Alteromonadales; 125ds10
New.ReferenceOTU365	0.91493	0.333333	1.16667	0.001	Bacteria; Bacteroidetes; [Saprospirae]; [Saprospirales]; Chitinophagaceae
GQ402622	1.02144	0.229167	1.22222	0.001	Bacteria; Verrucomicrobia; [Pedosphaerae]; [Pedosphaerales]; auto67_4W
FJ004666	1.03745	0.25	1.19444	0.001	Bacteria; Acidobacteria; [Chloracidobacteria]; RB41; Ellin6075
AB355066	0.763829	0.125	1.13889	0.001	Bacteria; Proteobacteria; Alphaproteobacteria; Rhodobacterales; Rhodobacteraceae; Rhodobacter
New.CleanUp.ReferenceOTU21	0.711832	0.104167	1.13889	0.001	Bacteria; Proteobacteria; Gammaproteobacteria; Legionellales; Coxiellaceae
DQ413082	0.763496	0.104167	1.11111	0.001	Bacteria; Planctomycetes; Planctomycetia; Gemmatales; Gemmataceae
New.ReferenceOTU319	1.13368	0.5	1.22222	0.001	Bacteria; Verrucomicrobia; [Pedosphaerae]; [Pedosphaerales]
EU177691	0.761256	0.166667	1.05556	0.001	Bacteria; Bacteroidetes; [Saprospirae]; [Saprospirales]
New.ReferenceOTU294	0.839596	0.1875	1.08333	0.001	Bacteria; Planctomycetes; OM190; CL500-15
EU978820	0.571722	0.333333	0.972222	0.021	Bacteria; Proteobacteria; Betaproteobacteria; Burkholderiales; Oxalobacteraceae
JN869080	0.880363	0.291667	1.08333	0.001	Bacteria; Proteobacteria; Betaproteobacteria; Burkholderiales; Oxalobacteraceae
JF703332	0.714984	0.104167	1.05556	0.002	Bacteria; Bacteroidetes; Cytophagia; Cytophagales; Cytophagaceae
EU135194	0.830941	0.3125	1	0.001	Bacteria; Planctomycetes; Planctomycetia; Planctomycetales; Planctomycetaceae; Planctomyces
JN868729	0.673	0.125	1.02778	0.001	Bacteria; Bacteroidetes; Flavobacteriia; Flavobacteriales; Flavobacteriaceae; Flavobacterium
JN023132	0.902927	0.354167	1.11111	0.001	Bacteria; Proteobacteria; Gammaproteobacteria; Alteromonadales; Alteromonadaceae; Cellvibrio
EF516811	0.922738	0.229167	1.02778	0.001	Bacteria; Proteobacteria; Deltaproteobacteria; Myxococcales; Polyangiaceae
HM445261	0.89041	0.125	1.05556	0.001	Bacteria; Proteobacteria; Alphaproteobacteria; Rhodobacterales; Rhodobacteraceae
JF733410	0.664815	0.229167	0.916667	0.005	Bacteria; Bacteroidetes; Flavobacteriia; Flavobacteriales; Flavobacteriaceae; Flavobacterium
DQ815011	0.901342	0.166667	1.02778	0.001	Bacteria; Planctomycetes; Planctomycetia; Planctomycetales; Planctomycetaceae; Planctomyces
GQ500821	0.993209	0.1875	1.05556	0.001	Bacteria; Proteobacteria; Alphaproteobacteria; Rhodobacterales; Hyphomonadaceae
FJ793177	0.823532	0.270833	0.972222	0.001	Bacteria; Bacteroidetes; Sphingobacteriia; Sphingobacteriales
AJ867895	0.632294	0.0625	1	0.001	Bacteria; Armatimonadetes; Armatimonadia; Armatimonadales; Armatimonadaceae; Armatimonas
HQ691997	0.868785	0.375	0.916667	0.012	Bacteria; Proteobacteria; Alphaproteobacteria; Rickettsiales; Rickettsiaceae
FM200994	1.12499	0.0833333	1.02778	0.001	Bacteria; Bacteroidetes; Sphingobacteriia; Sphingobacteriales
FN824832	0.91642	0.0625	1	0.001	Bacteria; Chlorobi; OPB56
JN030506	0.399134	0.0833333	0.944444	0.002	Bacteria; Proteobacteria; Betaproteobacteria; Burkholderiales; Oxalobacteraceae
JN391636	0.762764	0.125	0.972222	0.001	Bacteria; Bacteroidetes; [Saprospirae]; [Saprospirales]; Saprospiraceae
HM445123	0.718964	0.375	0.861111	0.038	Bacteria; Proteobacteria; Gammaproteobacteria
GQ342324	0.574687	0	0.972222	0.001	Bacteria; Proteobacteria; Gammaproteobacteria; Pseudomonadales; Moraxellaceae
JN003071	1.10498	0.583333	1	0.017	Bacteria; Verrucomicrobia; Opitutae; Opitutales; Opitutaceae
JN628328	0.786388	0.166667	0.972222	0.001	Bacteria; Proteobacteria; Alphaproteobacteria; Sphingomonadales
JN869181	0.610722	0.416667	0.722222	0.009	Bacteria; Acidobacteria; [Chloracidobacteria]; RB41; Ellin6075
FJ004730	0.974738	0.395833	0.944444	0.002	Bacteria; Acidobacteria; Acidobacteria-6; CCU21
New.CleanUp.ReferenceOTU16	0.736741	0.104167	0.944444	0.001	Bacteria; WS3; PRR-12; Sediment-1; PRR-10
New.ReferenceOTU436	0.651963	0.0625	0.944444	0.001	Bacteria; Verrucomicrobia; [Pedosphaerae]; [Pedosphaerales]
HM445515	1.03476	0.5	0.972222	0.018	Bacteria; Planctomycetes; Planctomycetia; Gemmatales; Gemmataceae
FJ592761	1.12207	0.0833333	0.972222	0.001	Bacteria; Acidobacteria; Solibacteres; Solibacterales; [Bryobacteraceae]
EU132235	0.900537	0.0208333	0.944444	0.001	Bacteria; Acidobacteria; [Chloracidobacteria]; RB41; Ellin6075
JF703570	0.87469	0.0833333	0.944444	0.001	Bacteria; Bacteroidetes; Cytophagia; Cytophagales; Cytophagaceae
New.CleanUp.ReferenceOTU5	0.821722	0.291667	0.944444	0.001	Bacteria; Planctomycetes; Planctomycetia; Pirellulales; Pirellulaceae
New.CleanUp.ReferenceOTU47	0.801996	0.145833	0.916667	0.001	Bacteria; Verrucomicrobia; [Pedosphaerae]; [Pedosphaerales]; Ellin517
JN868838	0.75648	0.270833	0.833333	0.006	Bacteria; Proteobacteria; Alphaproteobacteria; Sphingomonadales; Sphingomonadaceae; Novosphingobium
JF681400	0.738885	0.166667	0.888889	0.001	Bacteria; Planctomycetes; Planctomycetia; Planctomycetales; Planctomycetaceae; Planctomyces
JN983629	0.817972	0.916667	0.111111	0.017	Bacteria; Proteobacteria; Betaproteobacteria; Burkholderiales; Comamonadaceae; Limnohabitans
HQ597436	1.00586	0.104167	0.916667	0.001	Bacteria; Acidobacteria; [Chloracidobacteria]; PK29
FQ659298	0.641047	0.0833333	0.888889	0.001	Bacteria; Proteobacteria; Gammaproteobacteria; Xanthomonadales; Xanthomonadaceae
HE648192	0.697442	0.0625	0.888889	0.001	Bacteria; Proteobacteria; Gammaproteobacteria; Xanthomonadales; Xanthomonadaceae
New.ReferenceOTU8	0.951041	0.0833333	0.916667	0.001	Unassigned
GU305789	0.586362	0.0208333	0.888889	0.001	Bacteria; Planctomycetes; Planctomycetia; Planctomycetales; Planctomycetaceae; Planctomyces
New.CleanUp.ReferenceOTU154	0.776327	0.0208333	0.888889	0.001	Bacteria; Bacteroidetes; BME43
JN622004	0.643903	0.145833	0.833333	0.002	Bacteria; Bacteroidetes; Flavobacteriia; Flavobacteriales; Flavobacteriaceae; Flavobacterium
EU431809	0.877571	0.166667	0.861111	0.001	Bacteria; Bacteroidetes; [Saprospirae]; [Saprospirales]; Chitinophagaceae
FR774596	0.428999	0.104167	0.805556	0.009	Bacteria; Proteobacteria; Gammaproteobacteria; Pseudomonadales; Moraxellaceae
JN869112	0.699668	0.291667	0.722222	0.016	Bacteria; Proteobacteria; Betaproteobacteria; Methylophilales; Methylophilaceae; Methylotenera; mobilis
JN869165	0.958611	0.104167	0.888889	0.001	Bacteria; Proteobacteria; Alphaproteobacteria; Rhodobacterales; Rhodobacteraceae; Rhodobacter
HM128919	0.780617	0.875	0.0555556	0.01	Bacteria; Proteobacteria; Betaproteobacteria; Burkholderiales; Oxalobacteraceae; Polynucleobacter
HM590831	0.896288	0.0625	0.861111	0.001	Bacteria; Bacteroidetes; Cytophagia; Cytophagales; Cytophagaceae; Leadbetterella
FQ659666	0.909703	0.0208333	0.861111	0.001	Bacteria; Proteobacteria; Alphaproteobacteria
HQ729853	0.791339	0.145833	0.833333	0.001	Bacteria; Acidobacteria; Acidobacteria-6; iii1-15; RB40
JQ316675	0.887698	0.354167	0.777778	0.014	Bacteria; Proteobacteria; Betaproteobacteria; Burkholderiales; Oxalobacteraceae
AF407728	0.845252	0.166667	0.861111	0.001	Bacteria; Planctomycetes; OM190; CL500-15
HQ385621	0.896121	0.25	0.805556	0.001	Bacteria; Proteobacteria; Deltaproteobacteria; NB1-j; JTB38
New.CleanUp.ReferenceOTU39	0.704672	0.0416667	0.833333	0.001	Bacteria; Proteobacteria; Gammaproteobacteria; Pseudomonadales; Moraxellaceae
JN609374	0.639782	0.0416667	0.833333	0.001	Bacteria; Proteobacteria; Gammaproteobacteria; 34P16
JN867673	0.827466	0.166667	0.805556	0.001	Bacteria; Planctomycetes; Planctomycetia; Gemmatales; Gemmataceae; Gemmata
JN868835	0.753951	0.25	0.75	0.009	Bacteria; Proteobacteria; Gammaproteobacteria; Legionellales; Coxiellaceae
FQ658519	1.13974	0.0208333	0.833333	0.001	Bacteria; Bacteroidetes; [Saprospirae]; [Saprospirales]; Chitinophagaceae
JF800781	0.862115	0.333333	0.75	0.008	Bacteria; Proteobacteria; Alphaproteobacteria; Caulobacterales; Caulobacteraceae; Phenylobacterium
DQ521519	0.547831	0.0416667	0.805556	0.001	Bacteria; Proteobacteria; Alphaproteobacteria; Rhodobacterales; Rhodobacteraceae; Rhodobacter
FN984884	0.829916	0.229167	0.777778	0.001	Bacteria; Bacteroidetes; Sphingobacteriia; Sphingobacteriales
JN541149	0.659753	0	0.805556	0.001	Bacteria; Proteobacteria; Gammaproteobacteria
New.CleanUp.ReferenceOTU13	0.719193	0.25	0.722222	0.01	Bacteria; Bacteroidetes; Sphingobacteriia; Sphingobacteriales
EF590037	0.715651	0.208333	0.75	0.008	Bacteria; Proteobacteria; Betaproteobacteria; Burkholderiales; Comamonadaceae
New.CleanUp.ReferenceOTU22	0.921549	0.104167	0.75	0.001	Bacteria; Acidobacteria; [Chloracidobacteria]; PK29
EU283360	0.743357	0.166667	0.75	0.002	Bacteria; Bacteroidetes; Sphingobacteriia; Sphingobacteriales
New.CleanUp.ReferenceOTU113	0.804359	0.0208333	0.777778	0.001	Bacteria; Bacteroidetes; [Saprospirae]; [Saprospirales]; Saprospiraceae
JN679211	0.883416	0.270833	0.722222	0.002	Bacteria; Bacteroidetes; Flavobacteriia; Flavobacteriales; Flavobacteriaceae; Flavobacterium
AB308367	0.777745	0.291667	0.694444	0.009	Bacteria; Bacteroidetes; Cytophagia; Cytophagales; Cytophagaceae
EF516268	0.650893	0.125	0.722222	0.001	Bacteria; Proteobacteria; Betaproteobacteria; Ellin6067
BX294851	0.765576	0.0833333	0.75	0.001	Bacteria; Planctomycetes; Planctomycetia; Planctomycetales; Planctomycetaceae; Planctomyces
JN397767	0.671988	0.125	0.722222	0.003	Bacteria; Bacteroidetes; Flavobacteriia; Flavobacteriales; Flavobacteriaceae; Flavobacterium
GQ870455	0.827645	0.291667	0.666667	0.018	Bacteria; Proteobacteria; Alphaproteobacteria; Rickettsiales; Rickettsiaceae
GQ487883	0.751286	0.0833333	0.75	0.001	Bacteria; Bacteroidetes; Cytophagia; Cytophagales; Cytophagaceae
EU937856	0.693868	0.229167	0.722222	0.004	Bacteria; Proteobacteria; Deltaproteobacteria; Bdellovibrionales; Bdellovibrionaceae; Bdellovibrio
JF747974	0.716789	0.125	0.75	0.001	Bacteria; Proteobacteria; Alphaproteobacteria; Sphingomonadales
JF922460	0.840555	0.1875	0.722222	0.001	Bacteria; Verrucomicrobia; [Pedosphaerae]; [Pedosphaerales]; auto67_4W
New.CleanUp.ReferenceOTU17	0.672286	0.104167	0.722222	0.001	Bacteria; Verrucomicrobia; [Spartobacteria]; [Chthoniobacterales]; [Chthoniobacteraceae]
New.ReferenceOTU243	0.673634	0.1875	0.666667	0.002	Bacteria; Planctomycetes; Planctomycetia; Pirellulales; Pirellulaceae
New.ReferenceOTU342	0.697347	0.0416667	0.75	0.001	Bacteria; Planctomycetes; Planctomycetia; Planctomycetales; Planctomycetaceae; Planctomyces
New.ReferenceOTU186	0.719752	0.333333	0.666667	0.048	Bacteria; Verrucomicrobia; [Pedosphaerae]; [Pedosphaerales]; R4-41B
New.CleanUp.ReferenceOTU96	0.775811	0.0625	0.75	0.001	Bacteria; Verrucomicrobia; [Pedosphaerae]; [Pedosphaerales]
New.ReferenceOTU584	0.738648	0.145833	0.722222	0.001	Bacteria; Planctomycetes; Planctomycetia; Planctomycetales; Planctomycetaceae; Planctomyces
FN984805	0.522676	0.125	0.694444	0.003	Bacteria; Bacteroidetes; Cytophagia; Cytophagales; Cytophagaceae; Flectobacillus
GQ264227	0.865804	0.208333	0.722222	0.002	Bacteria; Verrucomicrobia; [Spartobacteria]; [Chthoniobacterales]; [Chthoniobacteraceae]; Chthoniobacter
JN869194	0.940535	0.166667	0.722222	0.001	Bacteria; Proteobacteria; Deltaproteobacteria; Syntrophobacterales; Syntrophobacteraceae
FJ660496	0.588444	0.0416667	0.722222	0.001	Bacteria; Planctomycetes; Planctomycetia; Gemmatales; Gemmataceae
AF418960	0.660925	0.0416667	0.722222	0.001	Bacteria; Armatimonadetes; [Fimbriimonadia]; [Fimbriimonadales]; [Fimbriimonadaceae]; Fimbriimonas
EF580954	0.829365	0.229167	0.666667	0.004	Bacteria; Proteobacteria; Gammaproteobacteria; Chromatiales
FR667270	0.954839	0.3125	0.666667	0.01	Bacteria; Proteobacteria; Gammaproteobacteria; Thiotrichales; Piscirickettsiaceae
HM445220	0.862874	0.166667	0.722222	0.001	Bacteria; Bacteroidetes; Sphingobacteriia; Sphingobacteriales
HQ860533	0.836473	0.104167	0.722222	0.001	Bacteria; Proteobacteria; Betaproteobacteria; Burkholderiales; Comamonadaceae
EF111188	0.683841	0.0208333	0.722222	0.001	Bacteria; Proteobacteria; Gammaproteobacteria; Acidithiobacillales
JN820191	0.788013	0.0625	0.722222	0.001	Bacteria; Bacteroidetes; [Saprospirae]; [Saprospirales]; Chitinophagaceae
FJ612153	0.611069	0.145833	0.638889	0.008	Bacteria; Verrucomicrobia; Verrucomicrobiae; Verrucomicrobiales; Verrucomicrobiaceae; Prosthecobacter
New.CleanUp.ReferenceOTU65	0.515061	0.0208333	0.694444	0.001	Bacteria; Armatimonadetes; Armatimonadia; Armatimonadales; Armatimonadaceae
EU135437	0.851445	0.0625	0.694444	0.001	Bacteria; Verrucomicrobia; [Pedosphaerae]; [Pedosphaerales]
New.CleanUp.ReferenceOTU2061	0.621425	0.0208333	0.694444	0.001	Bacteria; Planctomycetes; Planctomycetia; Planctomycetales; Planctomycetaceae; Planctomyces
HQ119903	0.591224	0.0833333	0.666667	0.002	Bacteria; Bacteroidetes; Flavobacteriia; Flavobacteriales; Cryomorphaceae; Fluviicola
JQ316669	0.63056	0	0.694444	0.001	Bacteria; Bacteroidetes; Cytophagia; Cytophagales; Cytophagaceae; Emticicia
New.CleanUp.ReferenceOTU68	0.323655	0	0.694444	0.016	Bacteria; Proteobacteria; Gammaproteobacteria; Chromatiales
New.CleanUp.ReferenceOTU106	0.722648	0.104167	0.666667	0.001	Bacteria; Verrucomicrobia; [Pedosphaerae]; [Pedosphaerales]; auto67_4W
AB630629	0.665296	0.125	0.638889	0.004	Bacteria; Acidobacteria; Acidobacteria-6; iii1-15; RB40
EF020090	0.615708	0.104167	0.638889	0.006	Bacteria; Chloroflexi; Anaerolineae; H39
JN869066	0.928408	0.1875	0.694444	0.001	Bacteria; Planctomycetes; Planctomycetia; Pirellulales; Pirellulaceae
JN825461	0.994524	0.229167	0.666667	0.003	Bacteria; Proteobacteria; Betaproteobacteria
Y12371	0.668686	0.229167	0.583333	0.011	Bacteria; Proteobacteria; Betaproteobacteria; Burkholderiales; Comamonadaceae
FJ232674	0.542715	0.0625	0.666667	0.001	Bacteria; Planctomycetes; Planctomycetia; Gemmatales; Gemmataceae
GU208371	0.710663	0.25	0.555556	0.033	Bacteria; Proteobacteria; Gammaproteobacteria; Xanthomonadales; Sinobacteraceae
JN391793	0.948472	0.145833	0.694444	0.001	Bacteria; Proteobacteria; Betaproteobacteria; Burkholderiales; Comamonadaceae
GU455118	0.808127	0.208333	0.611111	0.011	Bacteria; Proteobacteria; Betaproteobacteria; Burkholderiales; Comamonadaceae
BX294796	0.808529	0.229167	0.611111	0.008	Bacteria; Planctomycetes; Planctomycetia; Planctomycetales; Planctomycetaceae; Planctomyces
EU376239	0.659139	0.145833	0.638889	0.001	Bacteria; Proteobacteria; Gammaproteobacteria; Xanthomonadales; Xanthomonadaceae
Z21636	0.862413	0.0416667	0.666667	0.001	Bacteria; Spirochaetes; [Leptospirae]; [Leptospirales]; Leptospiraceae; Turneriella
HQ178712	0.634631	0.0833333	0.638889	0.001	Bacteria; Bacteroidetes; Sphingobacteriia; Sphingobacteriales
New.ReferenceOTU68	0.92487	0.208333	0.666667	0.002	Bacteria; Bacteroidetes; Cytophagia; Cytophagales; Cytophagaceae
GQ500779	0.801698	0.291667	0.555556	0.037	Bacteria; Proteobacteria; Alphaproteobacteria; Rhizobiales
CU921500	0.792519	0.125	0.638889	0.001	Bacteria; Planctomycetes; Planctomycetia; Gemmatales; Gemmataceae
FJ004647	0.681249	0.0625	0.638889	0.001	Bacteria; Acidobacteria; Solibacteres; Solibacterales
HQ118952	0.695886	0.145833	0.611111	0.003	Bacteria; Planctomycetes; Planctomycetia; Gemmatales; Gemmataceae; Gemmata
HQ183947	0.809894	0.0833333	0.638889	0.001	Bacteria; Bacteroidetes; Flavobacteriia; Flavobacteriales; Cryomorphaceae
JN983640	0.902833	0.104167	0.611111	0.001	Bacteria; Bacteroidetes; [Saprospirae]; [Saprospirales]; Chitinophagaceae
AJ401132	0.792376	0.125	0.611111	0.001	Bacteria; Verrucomicrobia; [Pedosphaerae]; [Pedosphaerales]
JN825459	0.841073	0.229167	0.555556	0.006	Bacteria; Proteobacteria; Betaproteobacteria; MND1
GQ500840	0.786945	0.104167	0.611111	0.001	Bacteria; Proteobacteria; Alphaproteobacteria; Rhizobiales
HQ118788	0.831972	0.125	0.583333	0.001	Bacteria; Bacteroidetes; [Saprospirae]; [Saprospirales]; Chitinophagaceae
New.ReferenceOTU485	0.659755	0.0416667	0.611111	0.001	Bacteria; Verrucomicrobia; [Pedosphaerae]; [Pedosphaerales]; R4-41B
JN825467	0.9196	0.0833333	0.611111	0.001	Bacteria; Proteobacteria; Betaproteobacteria; Burkholderiales; Comamonadaceae; Azohydromonas
FJ612244	0.78153	0.604167	0.0277778	0.024	Bacteria; Proteobacteria; Alphaproteobacteria; Rickettsiales; Pelagibacteraceae
HM186038	0.681826	0.145833	0.527778	0.007	Bacteria; Planctomycetes; Planctomycetia; Pirellulales; Pirellulaceae
JN695870	0.926165	0.0625	0.583333	0.001	Bacteria; Proteobacteria; Gammaproteobacteria; Alteromonadales; OM60
AJ401114	0.556162	0.0416667	0.583333	0.001	Bacteria; Verrucomicrobia; [Pedosphaerae]; [Pedosphaerales]; R4-41B
FQ660023	0.734535	0.0625	0.583333	0.001	Bacteria; Acidobacteria; [Chloracidobacteria]; RB41; Ellin6075
New.CleanUp.ReferenceOTU1345	0.695656	0.0416667	0.583333	0.001	Bacteria; Planctomycetes; Planctomycetia; Planctomycetales; Planctomycetaceae; Planctomyces
New.CleanUp.ReferenceOTU138	0.723937	0.0416667	0.583333	0.001	Bacteria; Verrucomicrobia; [Pedosphaerae]; [Pedosphaerales]
EU580497	0.71964	0.0416667	0.583333	0.001	Bacteria; Verrucomicrobia; Verrucomicrobiae; Verrucomicrobiales; Verrucomicrobiaceae; Prosthecobacter
New.CleanUp.ReferenceOTU543	0.642887	0.0208333	0.583333	0.001	Bacteria; Verrucomicrobia; [Pedosphaerae]; [Pedosphaerales]; R4-41B
EU133365	0.686007	0.0208333	0.583333	0.001	Bacteria; Proteobacteria; Alphaproteobacteria; Sphingomonadales; Sphingomonadaceae
HQ697851	0.428269	0	0.583333	0.001	Bacteria; Proteobacteria; Gammaproteobacteria; Alteromonadales; Alteromonadaceae; HB2-32-21
JN391883	0.747266	0.208333	0.5	0.033	Bacteria; Bacteroidetes; [Saprospirae]; [Saprospirales]; Chitinophagaceae
GU572365	0.653058	0.0833333	0.555556	0.002	Bacteria; Proteobacteria; Gammaproteobacteria; Methylococcales; Crenotrichaceae; Crenothrix
FM200890	0.772943	0.104167	0.555556	0.003	Bacteria; Verrucomicrobia; [Pedosphaerae]; [Pedosphaerales]; auto67_4W
GQ500805	0.6471	0.1875	0.472222	0.032	Bacteria; Proteobacteria; Betaproteobacteria
FN421522	0.47791	0.104167	0.5	0.026	Bacteria; Proteobacteria; Deltaproteobacteria; Myxococcales; Polyangiaceae
EU133763	0.57234	0.0833333	0.527778	0.001	Bacteria; Bacteroidetes; Cytophagia; Cytophagales; Cytophagaceae
GQ340234	0.73875	0.5625	0	0.02	Bacteria; Actinobacteria; Acidimicrobiia; Acidimicrobiales; C111
New.CleanUp.ReferenceOTU86	0.629907	0.0208333	0.555556	0.001	Bacteria; Bacteroidetes; Sphingobacteriia; Sphingobacteriales
HM445538	0.825511	0.0625	0.555556	0.001	Bacteria; Proteobacteria; Betaproteobacteria; Ellin6067
EU134153	0.476593	0	0.555556	0.002	Bacteria; Chloroflexi; Anaerolineae; SBR1031; A4b
HE603167	0.611241	0.0833333	0.527778	0.003	Bacteria; Bacteroidetes; [Saprospirae]; [Saprospirales]; Chitinophagaceae
New.CleanUp.ReferenceOTU57	0.515905	0.0833333	0.527778	0.002	Bacteria; Planctomycetes; Planctomycetia; Pirellulales; Pirellulaceae
BX294816	0.83481	0.145833	0.527778	0.002	Bacteria; Planctomycetes; Planctomycetia; Planctomycetales; Planctomycetaceae; Planctomyces
EU133464	0.759174	0.1875	0.5	0.014	Bacteria; Proteobacteria; Alphaproteobacteria; Rickettsiales
EU244098	0.675864	0.0833333	0.527778	0.001	Bacteria; Bacteroidetes; Sphingobacteriia; Sphingobacteriales
New.ReferenceOTU527	0.706715	0.104167	0.527778	0.002	Bacteria; Bacteroidetes; Sphingobacteriia; Sphingobacteriales
New.CleanUp.ReferenceOTU77	0.58503	0.0833333	0.527778	0.002	Bacteria; Proteobacteria; Gammaproteobacteria
FJ543018	0.731087	0.0833333	0.527778	0.001	Bacteria; Planctomycetes; Planctomycetia; Pirellulales; Pirellulaceae
FQ658746	0.667636	0.0833333	0.527778	0.002	Bacteria; Proteobacteria; Betaproteobacteria; Methylophilales; Methylophilaceae; Methylotenera; mobilis
JF681778	0.76873	0.104167	0.527778	0.001	Bacteria; Proteobacteria; Alphaproteobacteria; Rhizobiales
FQ659443	0.710875	0.0416667	0.527778	0.001	Bacteria; Proteobacteria; Gammaproteobacteria; Methylococcales; Crenotrichaceae; Crenothrix
New.CleanUp.ReferenceOTU90	0.710875	0.0416667	0.527778	0.001	Bacteria; Planctomycetes; Planctomycetia; Pirellulales; Pirellulaceae
GQ389095	0.658748	0.104167	0.5	0.002	Bacteria; Proteobacteria; Alphaproteobacteria; Sphingomonadales
FJ825812	0.437663	0.0625	0.5	0.008	Bacteria; Proteobacteria; Betaproteobacteria; Procabacteriales; Procabacteriaceae
New.CleanUp.ReferenceOTU78	0.655302	0.125	0.472222	0.008	Bacteria; Bacteroidetes; Sphingobacteriia; Sphingobacteriales
New.CleanUp.ReferenceOTU33	0.701004	0.0208333	0.527778	0.001	Bacteria; Verrucomicrobia; [Pedosphaerae]; [Pedosphaerales]; R4-41B
FJ592643	0.734965	0.0208333	0.527778	0.001	Bacteria; Bacteroidetes; [Saprospirae]; [Saprospirales]; Saprospiraceae
New.CleanUp.ReferenceOTU126	0.804823	0.0833333	0.5	0.001	Bacteria; Proteobacteria; Gammaproteobacteria; Legionellales
FN984864	0.679021	0.1875	0.416667	0.043	Bacteria; Bacteroidetes; [Saprospirae]; [Saprospirales]; Chitinophagaceae; Sediminibacterium
New.CleanUp.ReferenceOTU306	0.686443	0.125	0.472222	0.009	Bacteria; Planctomycetes; Planctomycetia; Pirellulales; Pirellulaceae
JF319215	0.641025	0.0833333	0.472222	0.003	Bacteria; Bacteroidetes; Sphingobacteriia; Sphingobacteriales
DQ223087	0.644095	0.145833	0.472222	0.016	Bacteria; Proteobacteria; Deltaproteobacteria; Myxococcales; OM27
HM069092	0.587943	0.0625	0.5	0.002	Bacteria; Proteobacteria; Betaproteobacteria; SC-I-84
JQ346775	0.858393	0.0833333	0.5	0.001	Bacteria; Verrucomicrobia; Verrucomicrobiae; Verrucomicrobiales; Verrucomicrobiaceae; Luteolibacter
FJ946611	0.67997	0.125	0.472222	0.007	Bacteria; Proteobacteria; Betaproteobacteria; Burkholderiales
New.ReferenceOTU270	0.609328	0.0208333	0.5	0.001	Bacteria; Bacteroidetes; [Saprospirae]; [Saprospirales]; Chitinophagaceae
EU104013	0.679293	0.0625	0.472222	0.002	Bacteria; Bacteroidetes; [Saprospirae]; [Saprospirales]; Saprospiraceae
FQ659006	0.794489	0.125	0.472222	0.003	Bacteria; Proteobacteria; Gammaproteobacteria; Xanthomonadales; Sinobacteraceae
New.CleanUp.ReferenceOTU684	0.599826	0	0.5	0.001	Bacteria; Armatimonadetes; Chthonomonadetes; SJA-22
JN820201	0.799575	0.1875	0.444444	0.029	Bacteria; Verrucomicrobia; [Pedosphaerae]; [Pedosphaerales]
HM638233	0.697936	0.0833333	0.444444	0.001	Bacteria; Bacteroidetes; Flavobacteriia; Flavobacteriales; Flavobacteriaceae; Flavobacteriumcolumnare
AM116738	0.599052	0.0625	0.472222	0.004	Bacteria; Planctomycetes; Planctomycetia; Gemmatales; Gemmataceae; Gemmata
JN003081	0.709597	0.125	0.444444	0.002	Bacteria; Verrucomicrobia; [Spartobacteria]; [Chthoniobacterales]; [Chthoniobacteraceae]; Chthoniobacter
HQ330540	0.72473	0.0833333	0.472222	0.001	Bacteria; Bacteroidetes; Cytophagia; Cytophagales; Cytophagaceae
New.CleanUp.ReferenceOTU79	0.555491	0.125	0.416667	0.023	Bacteria; GN04; GN15
GQ472429	0.619154	0.0625	0.472222	0.002	Bacteria; Proteobacteria; Alphaproteobacteria; Rhodospirillales; Acetobacteraceae
L79964	0.617703	0.0416667	0.472222	0.002	Bacteria; Proteobacteria; Betaproteobacteria; Burkholderiales; Comamonadaceae
FM201097	0.617703	0.0416667	0.472222	0.001	Bacteria; Bacteroidetes; Sphingobacteriia; Sphingobacteriales
HM584339	0.715272	0.0625	0.472222	0.001	Bacteria; Bacteroidetes; Flavobacteriia; Flavobacteriales; Flavobacteriaceae; Flavobacterium
GQ480091	0.889605	0.125	0.472222	0.002	Bacteria; Bacteroidetes; [Saprospirae]; [Saprospirales]; Chitinophagaceae; Flavihumibacter
AY102325	0.373748	0.0208333	0.472222	0.006	Bacteria; Proteobacteria; Alphaproteobacteria; Rhizobiales; Hyphomicrobiaceae
AJ401106	0.620879	0.104167	0.444444	0.013	Bacteria; Verrucomicrobia; Verrucomicrobiae; Verrucomicrobiales; Verrucomicrobiaceae
FR667261	0.711028	0.0416667	0.472222	0.001	Bacteria; Bacteroidetes; [Saprospirae]; [Saprospirales]; Chitinophagaceae
JQ311869	0.88376	0.104167	0.472222	0.001	Bacteria; Bacteroidetes; VC2_1_Bac22
EF516767	0.540806	0.0208333	0.472222	0.001	Bacteria; Verrucomicrobia; [Pedosphaerae]; [Pedosphaerales]
EU177682	0.671432	0.0833333	0.444444	0.005	Bacteria; Bacteroidetes; [Saprospirae]; [Saprospirales]; Saprospiraceae
GU127182	0.802047	0.125	0.444444	0.001	Bacteria; Proteobacteria; Betaproteobacteria
HM444985	0.626867	0.145833	0.388889	0.041	Bacteria; Proteobacteria; Alphaproteobacteria; Rhodobacterales; Hyphomonadaceae
CU917762	0.769252	0.145833	0.416667	0.009	Bacteria; Verrucomicrobia; Verrucomicrobiae; Verrucomicrobiales; Verrucomicrobiaceae
HQ114086	0.737524	0.0833333	0.444444	0.003	Bacteria; Bacteroidetes; Sphingobacteriia; Sphingobacteriales
JF703350	0.781788	0.0833333	0.444444	0.001	Bacteria; Bacteroidetes; Cytophagia; Cytophagales; Cytophagaceae
FJ822625	0.641927	0.0416667	0.444444	0.001	Bacteria; Verrucomicrobia; [Spartobacteria]; [Chthoniobacterales]; [Chthoniobacteraceae]
GQ397096	0.669739	0.0416667	0.444444	0.001	Bacteria; Proteobacteria; Alphaproteobacteria; Rhodospirillales; Acetobacteraceae
EU133737	0.713904	0.0416667	0.444444	0.001	Bacteria; Bacteroidetes; [Saprospirae]; [Saprospirales]; Saprospiraceae
CU466727	0.76197	0.0416667	0.444444	0.001	Bacteria; Bacteroidetes; [Saprospirae]; [Saprospirales]; Saprospiraceae
FJ660503	0.579035	0.0833333	0.416667	0.009	Bacteria; Bacteroidetes; Cytophagia; Cytophagales; Cytophagaceae
JF501055	0.399939	0.0833333	0.388889	0.03	Bacteria; Proteobacteria; Alphaproteobacteria; Caulobacterales; Caulobacteraceae; Mycoplana
New.CleanUp.ReferenceOTU71	0.625311	0.0208333	0.444444	0.001	Bacteria; Verrucomicrobia; Verrucomicrobiae; Verrucomicrobiales; Verrucomicrobiaceae
JF703475	0.752218	0.0208333	0.444444	0.001	Bacteria; Bacteroidetes; Cytophagia; Cytophagales; Cytophagaceae
New.CleanUp.ReferenceOTU271	0.713875	0.145833	0.388889	0.018	Bacteria; Planctomycetes; Planctomycetia; Pirellulales; Pirellulaceae; Pirellula
FR667386	0.648698	0	0.444444	0.001	Bacteria; Proteobacteria; Alphaproteobacteria; Rhodobacterales; Rhodobacteraceae; Rhodobacter
JN695861	0.495995	0	0.444444	0.001	Bacteria; Proteobacteria; Betaproteobacteria; Burkholderiales; Comamonadaceae
EU135494	0.702796	0.0833333	0.416667	0.004	Bacteria; Verrucomicrobia; [Pedosphaerae]; [Pedosphaerales]; R4-41B
JN868910	0.658519	0.0833333	0.416667	0.005	Bacteria; Proteobacteria; Alphaproteobacteria; Sphingomonadales
GQ994737	0.514111	0	0.444444	0.001	Bacteria; Planctomycetes; Planctomycetia; Planctomycetales; Planctomycetaceae; Planctomyces
GQ379601	0.676995	0.125	0.388889	0.011	Bacteria; Proteobacteria; Alphaproteobacteria; Sphingomonadales; Sphingomonadaceae; Novosphingobium
HQ114028	0.617061	0.0625	0.416667	0.003	Bacteria; Armatimonadetes; [Fimbriimonadia]; [Fimbriimonadales]; [Fimbriimonadaceae]
FJ208825	0.5852	0.125	0.388889	0.031	Bacteria; Planctomycetes; OM190; agg27
JF703450	0.689531	0.0625	0.416667	0.001	Bacteria; Bacteroidetes; Cytophagia; Cytophagales; Cytophagaceae
HQ385607	0.710043	0.104167	0.388889	0.008	Bacteria; Proteobacteria; Betaproteobacteria; Burkholderiales; Comamonadaceae
EU283346	0.603595	0.0416667	0.416667	0.001	Bacteria; Proteobacteria; Alphaproteobacteria
HQ178919	0.603595	0.0416667	0.416667	0.002	Bacteria; Proteobacteria; Deltaproteobacteria; Desulfuromonadales; Geobacteraceae; Geobacter
EF018510	0.789468	0.0625	0.416667	0.001	Bacteria; Verrucomicrobia; [Spartobacteria]; [Chthoniobacterales]; [Chthoniobacteraceae]
FJ946608	0.656124	0.0833333	0.388889	0.003	Bacteria; Bacteroidetes; Cytophagia; Cytophagales; Cytophagaceae
New.ReferenceOTU152	0.683612	0.104167	0.388889	0.007	Bacteria; Verrucomicrobia; Verruco-5; LD1-PB3
New.ReferenceOTU30	0.516936	0.0208333	0.416667	0.001	Bacteria; Acidobacteria; Solibacteres; Solibacterales
GU201571	0.592477	0.0208333	0.416667	0.001	Bacteria; Planctomycetes; Planctomycetia; B97
FQ659784	0.448897	0.0625	0.388889	0.022	Bacteria; Proteobacteria; Gammaproteobacteria; Xanthomonadales; Xanthomonadaceae
DQ017913	0.663518	0.0208333	0.416667	0.001	Bacteria; Verrucomicrobia; [Pedosphaerae]; [Pedosphaerales]; R4-41B
EU135225	0.626363	0.0833333	0.388889	0.006	Bacteria; Planctomycetes; Planctomycetia; Planctomycetales; Planctomycetaceae; Planctomyces
JN397978	0.561475	0.0625	0.388889	0.007	Bacteria; Bacteroidetes; Cytophagia; Cytophagales; Cytophagaceae
BX294832	0.738484	0.0625	0.388889	0.001	Bacteria; Planctomycetes; Planctomycetia; Pirellulales; Pirellulaceae
New.ReferenceOTU61	0.458995	0.0625	0.388889	0.007	Bacteria; Planctomycetes; Planctomycetia; Gemmatales; Gemmataceae; Gemmata
New.CleanUp.ReferenceOTU75	0.492857	0.0625	0.388889	0.017	Bacteria; Planctomycetes; Planctomycetia; Planctomycetales; Planctomycetaceae; Planctomyces
HM773451	0.699937	0	0.416667	0.001	Bacteria; Proteobacteria; Alphaproteobacteria; Rhizobiales
HQ178704	0.70927	0.0833333	0.388889	0.002	Bacteria; Bacteroidetes; [Saprospirae]; [Saprospirales]; Chitinophagaceae
New.CleanUp.ReferenceOTU69	0.66796	0.125	0.361111	0.031	Bacteria; Planctomycetes; Planctomycetia; Planctomycetales; Planctomycetaceae; Planctomyces
New.CleanUp.ReferenceOTU385	0.577183	0	0.416667	0.001	Bacteria; Bacteroidetes; [Saprospirae]; [Saprospirales]; Chitinophagaceae
New.CleanUp.ReferenceOTU116	0.551367	0.125	0.333333	0.043	Bacteria; Verrucomicrobia; Verrucomicrobiae; Verrucomicrobiales; Verrucomicrobiaceae
FM201112	0.654181	0.0625	0.388889	0.003	Bacteria; Verrucomicrobia; [Pedosphaerae]; [Pedosphaerales]
FJ232633	0.612875	0.0625	0.388889	0.002	Bacteria; Planctomycetes; Planctomycetia; Planctomycetales; Planctomycetaceae; Planctomyces
New.CleanUp.ReferenceOTU326	0.674415	0.104167	0.361111	0.008	Bacteria; Planctomycetes; Phycisphaerae; S-70
New.CleanUp.ReferenceOTU221	0.652282	0.0625	0.361111	0.002	Bacteria; Planctomycetes; Planctomycetia; Gemmatales; Gemmataceae; Gemmata
HQ178769	0.599539	0.0416667	0.388889	0.002	Bacteria; Bacteroidetes; Bacteroidia; Bacteroidales; SB-1
GQ259314	0.585474	0.125	0.333333	0.045	Bacteria; Verrucomicrobia; Verrucomicrobiae; Verrucomicrobiales; Verrucomicrobiaceae; Luteolibacter
DQ497240	0.569559	0.0833333	0.361111	0.02	Bacteria; Proteobacteria; Alphaproteobacteria; Sphingomonadales; Sphingomonadaceae; Zymomonas
New.ReferenceOTU420	0.683529	0.0416667	0.388889	0.001	Bacteria; Verrucomicrobia; [Pedosphaerae]; [Pedosphaerales]; auto67_4W
New.ReferenceOTU140	0.74881	0.125	0.361111	0.013	Bacteria; Proteobacteria; Deltaproteobacteria; Myxococcales
New.CleanUp.ReferenceOTU76	0.683529	0.0416667	0.388889	0.001	Bacteria; Verrucomicrobia; Verrucomicrobiae; Verrucomicrobiales; Verrucomicrobiaceae
EF516277	0.655021	0.125	0.333333	0.026	Bacteria; Bacteroidetes; Sphingobacteriia; Sphingobacteriales
DQ376575	0.586349	0.0208333	0.388889	0.001	Bacteria; Bacteroidetes; Cytophagia; Cytophagales; Cytophagaceae
New.ReferenceOTU304	0.625499	0.0208333	0.388889	0.001	Bacteria; Planctomycetes; Planctomycetia; Gemmatales; Gemmataceae
New.CleanUp.ReferenceOTU251	0.625499	0.0208333	0.388889	0.001	Bacteria; Chloroflexi; Anaerolineae; SBR1031; SJA-101
AB619698	0.637773	0.125	0.333333	0.045	Bacteria; Bacteroidetes; Cytophagia; Cytophagales; Cytophagaceae
New.CleanUp.ReferenceOTU177	0.622966	0.0208333	0.388889	0.002	Bacteria; Verrucomicrobia; [Spartobacteria]; [Chthoniobacterales]; [Chthoniobacteraceae]
JF344010	0.697575	0.0625	0.361111	0.003	Bacteria; Proteobacteria; Gammaproteobacteria; Alteromonadales; OM60
New.ReferenceOTU70	0.728543	0.0208333	0.388889	0.001	Bacteria; Proteobacteria; Deltaproteobacteria; Spirobacillales
FR853429	0.611416	0	0.388889	0.001	Bacteria; Proteobacteria; Betaproteobacteria; Burkholderiales; Comamonadaceae
GU183609	0.573296	0	0.388889	0.001	Bacteria; Bacteroidetes; Sphingobacteriia; Sphingobacteriales
HQ157214	0.470735	0	0.388889	0.001	Bacteria; Planctomycetes; Planctomycetia; Gemmatales; Gemmataceae; Gemmata
New.ReferenceOTU303	0.754611	0.125	0.333333	0.006	Unassigned
New.CleanUp.ReferenceOTU54	0.659787	0.0625	0.361111	0.005	Bacteria; Verrucomicrobia; [Pedosphaerae]; [Pedosphaerales]
New.CleanUp.ReferenceOTU92	0.659787	0.0625	0.361111	0.004	Bacteria; Proteobacteria; Betaproteobacteria; Rhodocyclales; Rhodocyclaceae
GQ500875	0.514091	0.0416667	0.361111	0.01	Bacteria; Planctomycetes; Planctomycetia; Pirellulales; Pirellulaceae; Pirellula
JQ337645	0.711325	0.0625	0.361111	0.004	Bacteria; Proteobacteria; Alphaproteobacteria; Rhizobiales; Hyphomicrobiaceae; Devosia
JN590608	0.539551	0.0833333	0.333333	0.034	Bacteria; Proteobacteria; Betaproteobacteria; Burkholderiales; Comamonadaceae; Polaromonas
FR667323	0.565259	0.0416667	0.361111	0.003	Bacteria; Proteobacteria; Betaproteobacteria; Ellin6067
FJ660599	0.645546	0.0416667	0.361111	0.003	Bacteria; Bacteroidetes; [Saprospirae]; [Saprospirales]; Chitinophagaceae
FJ529943	0.645546	0.0416667	0.361111	0.003	Bacteria; Bacteroidetes; Cytophagia; Cytophagales; Cytophagaceae
EU283383	0.671054	0.0833333	0.333333	0.004	Bacteria; Bacteroidetes; [Saprospirae]; [Saprospirales]; Saprospiraceae
JF776925	0.566476	0.104167	0.305556	0.028	Bacteria; Planctomycetes; OM190; CL500-15
New.ReferenceOTU144	0.699036	0.0416667	0.361111	0.001	Bacteria; Bacteroidetes; Sphingobacteriia; Sphingobacteriales
JN391884	0.374134	0.0208333	0.361111	0.012	Bacteria; Proteobacteria; Betaproteobacteria; Rhodocyclales; Rhodocyclaceae
New.CleanUp.ReferenceOTU149	0.550766	0.0208333	0.361111	0.002	Bacteria; Bacteroidetes; [Saprospirae]; [Saprospirales]; Saprospiraceae
HM921134	0.631443	0.0208333	0.361111	0.001	Bacteria; Bacteroidetes; Cytophagia; Cytophagales; Cytophagaceae
FR774602	0.686839	0.0208333	0.361111	0.001	Bacteria; Proteobacteria; Alphaproteobacteria; Rhodobacterales; Rhodobacteraceae
HQ860607	0.687434	0.0833333	0.333333	0.009	Bacteria; Verrucomicrobia; Verrucomicrobiae; Verrucomicrobiales; Verrucomicrobiaceae; Luteolibacter
JN391733	0.687434	0.0833333	0.333333	0.008	Bacteria; Verrucomicrobia; [Pedosphaerae]; [Pedosphaerales]
JF275029	0.687434	0.0833333	0.333333	0.009	Bacteria; Proteobacteria; Alphaproteobacteria; Sphingomonadales; Sphingomonadaceae; Novosphingobium
New.ReferenceOTU433	0.687434	0.0833333	0.333333	0.009	Bacteria; Proteobacteria; Gammaproteobacteria; [Marinicellales]; [Marinicellaceae]
HQ119574	0.38109	0	0.361111	0.003	Bacteria; Proteobacteria; Deltaproteobacteria; Myxococcales; OM27
JF729047	0.61747	0	0.361111	0.001	Bacteria; Proteobacteria; Betaproteobacteria; Rhodocyclales; Rhodocyclaceae
JN003128	0.623839	0.0625	0.333333	0.003	Bacteria; Proteobacteria; Deltaproteobacteria; Syntrophobacterales; Syntrophobacteraceae
JN869029	0.61747	0	0.361111	0.001	Bacteria; Verrucomicrobia; Verrucomicrobiae; Verrucomicrobiales; Verrucomicrobiaceae; Prosthecobacterdebontii
AM040120	0.674731	0	0.361111	0.001	Bacteria; Bacteroidetes; Cytophagia; Cytophagales; [Amoebophilaceae]; SC3-56
JN051341	0.497287	0.0833333	0.305556	0.044	Archaea; Crenarchaeota; Thaumarchaeota; Cenarchaeales; Cenarchaeaceae; Nitrosopumilus
AB630652	0.536412	0	0.361111	0.001	Bacteria; Verrucomicrobia; [Pedosphaerae]; [Pedosphaerales]
JN869237	0.460249	0.0416667	0.333333	0.016	Bacteria; Planctomycetes; Planctomycetia; Planctomycetales; Planctomycetaceae; Planctomyces
JN409256	0.673497	0.0625	0.333333	0.002	Bacteria; Verrucomicrobia; Verrucomicrobiae; Verrucomicrobiales; Verrucomicrobiaceae; Luteolibacter
HM237111	0.673497	0.0625	0.333333	0.005	Bacteria; Proteobacteria; Alphaproteobacteria; Rhodobacterales; Rhodobacteraceae; Rhodobacter
HQ330621	0.532475	0.0833333	0.305556	0.038	Bacteria; Proteobacteria; Deltaproteobacteria; Syntrophobacterales; Syntrophobacteraceae
JN038679	0.608155	0.0416667	0.333333	0.002	Bacteria; Bacteroidetes; Flavobacteriia; Flavobacteriales; Flavobacteriaceae; Flavobacteriumsuccinicans
AJ616291	0.608155	0.0416667	0.333333	0.004	Bacteria; Planctomycetes; Planctomycetia; Pirellulales; Pirellulaceae
FJ208840	0.560117	0.0833333	0.305556	0.03	Bacteria; Planctomycetes; OM190; CL500-15
FR667336	0.429317	0.0625	0.305556	0.041	Bacteria; Planctomycetes; Planctomycetia; Gemmatales; Gemmataceae; Gemmata
AJ238683	0.729114	0.0416667	0.333333	0.002	Bacteria; Proteobacteria; Alphaproteobacteria; Rickettsiales
FN824940	0.727253	0.104167	0.305556	0.027	Bacteria; Bacteroidetes; [Saprospirae]; [Saprospirales]; Saprospiraceae
BX294877	0.515539	0.0208333	0.333333	0.002	Bacteria; Planctomycetes; 028H05-P-BN-P5
EF580936	0.515539	0.0208333	0.333333	0.003	Bacteria; Planctomycetes; Planctomycetia; Planctomycetales; Planctomycetaceae; Planctomyces
New.CleanUp.ReferenceOTU9390	0.491193	0.0625	0.305556	0.033	Bacteria; Bacteroidetes; Cytophagia; Cytophagales; Cytophagaceae
FQ659808	0.592607	0.0208333	0.333333	0.001	Bacteria; Proteobacteria; Gammaproteobacteria; Oceanospirillales; Halomonadaceae
EU283380	0.592607	0.0208333	0.333333	0.002	Bacteria; Bacteroidetes; Sphingobacteriia; Sphingobacteriales
HQ385629	0.551308	0.0625	0.305556	0.022	Bacteria; Planctomycetes; OM190; agg27
EU134162	0.515013	0.0625	0.305556	0.023	Bacteria; Chloroflexi; Anaerolineae; GCA004
GQ264174	0.667004	0.104167	0.277778	0.01	Bacteria; Chloroflexi; Anaerolineae; SBR1031; A4b
New.ReferenceOTU517	0.555281	0.0416667	0.305556	0.006	Bacteria; Chloroflexi; Anaerolineae; H39
JN590515	0.632273	0	0.333333	0.001	Bacteria; Proteobacteria; Alphaproteobacteria; Rhizobiales; Bradyrhizobiaceae
JN380982	0.636262	0.0625	0.305556	0.008	Bacteria; Proteobacteria; Gammaproteobacteria; Legionellales; Legionellaceae; Legionella
HM046412	0.534368	0	0.333333	0.001	Bacteria; Proteobacteria; Betaproteobacteria; Burkholderiales
GU250860	0.577183	0	0.333333	0.001	Bacteria; Proteobacteria; Gammaproteobacteria; Pseudomonadales; Moraxellaceae
New.ReferenceOTU442	0.471268	0	0.333333	0.001	Bacteria; TM6; SJA-4; S1198
New.ReferenceOTU285	0.471268	0	0.333333	0.002	Unassigned
New.CleanUp.ReferenceOTU528	0.324349	0	0.333333	0.03	Bacteria; Proteobacteria; Alphaproteobacteria; BD7-3
New.CleanUp.ReferenceOTU1254	0.502085	0.0416667	0.305556	0.016	Bacteria; Proteobacteria; Gammaproteobacteria; Legionellales; Coxiellaceae
EU177726	0.532807	0.0416667	0.305556	0.012	Bacteria; Bacteroidetes; [Saprospirae]; [Saprospirales]; Saprospiraceae
New.CleanUp.ReferenceOTU331	0.596003	0.0833333	0.277778	0.022	Unassigned
CU927868	0.571181	0.0416667	0.305556	0.004	Bacteria; Chlorobi; SJA-28
DQ298004	0.571181	0.0416667	0.305556	0.007	Bacteria; Verrucomicrobia; [Pedosphaerae]; [Pedosphaerales]; Ellin517
HM186217	0.620872	0.0416667	0.305556	0.004	Bacteria; Proteobacteria; Alphaproteobacteria; Rhizobiales; Hyphomicrobiaceae; Rhodoplanes
JF344245	0.68857	0.0416667	0.305556	0.001	Bacteria; Proteobacteria; Gammaproteobacteria; Alteromonadales; OM60
New.CleanUp.ReferenceOTU256	0.68857	0.0416667	0.305556	0.002	Bacteria; Proteobacteria; Gammaproteobacteria; HTCC2188; HTCC2089
AF314425	0.535018	0.0625	0.277778	0.011	Bacteria; Planctomycetes; vadinHA49; PHOS-HE93
New.CleanUp.ReferenceOTU376	0.616508	0.0833333	0.277778	0.024	Bacteria; Proteobacteria; Deltaproteobacteria
New.ReferenceOTU518	0.410364	0.0208333	0.305556	0.006	Bacteria; Bacteroidetes; Sphingobacteriia; Sphingobacteriales
JN679157	0.480521	0.0208333	0.305556	0.004	Bacteria; Proteobacteria; Alphaproteobacteria; Caulobacterales; Caulobacteraceae; Phenylobacterium
FR667379	0.480521	0.0208333	0.305556	0.005	Bacteria; Bacteroidetes; Cytophagia; Cytophagales; Cytophagaceae
New.CleanUp.ReferenceOTU854	0.514471	0.0208333	0.305556	0.002	Bacteria; Proteobacteria; Gammaproteobacteria; Legionellales
EF540397	0.51764	0.0625	0.277778	0.03	Bacteria; Gemmatimonadetes; Gemmatimonadetes; KD8-87
EU803895	0.605569	0.0208333	0.305556	0.001	Bacteria; Gemmatimonadetes; Gemmatimonadetes; KD8-87
HQ827964	0.605569	0.0208333	0.305556	0.001	Bacteria; Planctomycetes; Planctomycetia; Planctomycetales; Planctomycetaceae; Planctomyces
FN824851	0.677638	0.0833333	0.277778	0.019	Bacteria; Bacteroidetes; [Saprospirae]; [Saprospirales]; Chitinophagaceae
JF496548	0.605569	0.0208333	0.305556	0.002	Bacteria; Proteobacteria; Gammaproteobacteria; Alteromonadales; [Chromatiaceae]; Rheinheimera
New.CleanUp.ReferenceOTU168	0.675821	0.0208333	0.305556	0.002	Bacteria; Bacteroidetes; Cytophagia; Cytophagales; Cytophagaceae
JN869002	0.553123	0.0625	0.277778	0.019	Bacteria; Proteobacteria; Alphaproteobacteria; Rhodobacterales; Rhodobacteraceae; Rhodobacter
EU528220	0.599442	0.0625	0.277778	0.021	Bacteria; Proteobacteria; Betaproteobacteria; SC-I-84
GQ340346	0.53723	0	0.305556	0.001	Bacteria; Planctomycetes; Planctomycetia; Planctomycetales; Planctomycetaceae; Planctomyces
EU177730	0.53723	0	0.305556	0.001	Bacteria; Bacteroidetes; [Saprospirae]; [Saprospirales]; Saprospiraceae
HQ691968	0.436395	0	0.305556	0.003	Bacteria; Proteobacteria; Gammaproteobacteria; Alteromonadales; Alteromonadaceae; Cellvibrio
EF523443	0.663133	0	0.305556	0.001	Bacteria; Bacteroidetes; [Saprospirae]; [Saprospirales]; Saprospiraceae
New.CleanUp.ReferenceOTU1341	0.59034	0	0.305556	0.001	Bacteria; Chloroflexi; Anaerolineae; Caldilineales; Caldilineaceae
New.CleanUp.ReferenceOTU147	0.463461	0	0.305556	0.002	Bacteria; Bacteroidetes; [Saprospirae]; [Saprospirales]; Saprospiraceae
New.CleanUp.ReferenceOTU170	0.440578	0.0416667	0.277778	0.026	Bacteria; Chloroflexi; Anaerolineae; SBR1031; A4b
New.CleanUp.ReferenceOTU117	0.59034	0	0.305556	0.001	Bacteria; Planctomycetes; Planctomycetia; Gemmatales; Gemmataceae; Gemmata
New.CleanUp.ReferenceOTU329	0.463461	0	0.305556	0.002	Unassigned
New.CleanUp.ReferenceOTU1249	0.53723	0	0.305556	0.001	Bacteria; Planctomycetes; Planctomycetia; Gemmatales; Gemmataceae
New.CleanUp.ReferenceOTU296	0.497703	0.0416667	0.277778	0.015	Bacteria; Verrucomicrobia; [Pedosphaerae]; [Pedosphaerales]; Ellin517
New.CleanUp.ReferenceOTU64	0.497703	0.0416667	0.277778	0.015	Bacteria; Planctomycetes; Planctomycetia; Pirellulales; Pirellulaceae
New.CleanUp.ReferenceOTU742	0.497703	0.0416667	0.277778	0.016	Bacteria; Verrucomicrobia; [Pedosphaerae]; [Pedosphaerales]; auto67_4W
JN035174	0.534449	0.0416667	0.277778	0.011	Bacteria; Proteobacteria; Alphaproteobacteria; Sphingomonadales
New.ReferenceOTU177	0.534449	0.0416667	0.277778	0.012	Bacteria; BHI80-139
New.CleanUp.ReferenceOTU97	0.492975	0.0416667	0.277778	0.008	Bacteria; Verrucomicrobia; [Spartobacteria]; [Chthoniobacterales]; [Chthoniobacteraceae]
HM481333	0.582457	0.0416667	0.277778	0.008	Bacteria; Proteobacteria; Betaproteobacteria; Rhodocyclales; Rhodocyclaceae
AJ616261	0.582457	0.0416667	0.277778	0.012	Bacteria; Planctomycetes; Planctomycetia; Pirellulales; Pirellulaceae
FQ659838	0.582457	0.0416667	0.277778	0.012	Bacteria; Proteobacteria; Alphaproteobacteria; Rhodospirillales; Rhodospirillaceae
JF319224	0.424772	0.0833333	0.222222	0.044	Bacteria; Verrucomicrobia; [Spartobacteria]; [Chthoniobacterales]; [Chthoniobacteraceae]; DA101
FJ516866	0.648698	0.0416667	0.277778	0.001	Bacteria; Proteobacteria; Gammaproteobacteria; Thiotrichales; Piscirickettsiaceae
AJ307937	0.597877	0.0625	0.25	0.012	Bacteria; Proteobacteria; Alphaproteobacteria; Sphingomonadales; Sphingomonadaceae; Novosphingobium
New.CleanUp.ReferenceOTU232	0.641503	0.0833333	0.25	0.037	Bacteria; Planctomycetes; Planctomycetia; Planctomycetales; Planctomycetaceae; Planctomyces
HM780279	0.477903	0.0208333	0.277778	0.008	Bacteria; Planctomycetes; Planctomycetia; Planctomycetales; Planctomycetaceae; Planctomyces
HM129030	0.477903	0.0208333	0.277778	0.007	Bacteria; Bacteroidetes; [Saprospirae]; [Saprospirales]; Saprospiraceae
EU580518	0.477903	0.0208333	0.277778	0.007	Bacteria; Planctomycetes; Planctomycetia; Gemmatales; Gemmataceae; Gemmata
HQ697726	0.3967	0.0208333	0.277778	0.009	Bacteria; Proteobacteria; Gammaproteobacteria; Chromatiales; Ectothiorhodospiraceae
JN820187	0.515873	0.0208333	0.277778	0.006	Bacteria; Bacteroidetes; [Saprospirae]; [Saprospirales]; Saprospiraceae
New.CleanUp.ReferenceOTU4485	0.475567	0.0208333	0.277778	0.002	Bacteria; Bacteroidetes; Cytophagia; Cytophagales; Cytophagaceae; Flectobacillus
New.CleanUp.ReferenceOTU1804	0.515873	0.0208333	0.277778	0.009	Bacteria; Verrucomicrobia; [Pedosphaerae]; [Pedosphaerales]; auto67_4W
EU135082	0.565536	0.0208333	0.277778	0.001	Bacteria; Planctomycetes; Planctomycetia; Pirellulales; Pirellulaceae; Pirellula
JN397774	0.565536	0.0208333	0.277778	0.005	Bacteria; Bacteroidetes; [Saprospirae]; [Saprospirales]
FJ232670	0.565536	0.0208333	0.277778	0.001	Bacteria; Planctomycetes; Planctomycetia; Gemmatales; Gemmataceae
New.CleanUp.ReferenceOTU91	0.518044	0.0625	0.25	0.036	Unassigned
New.CleanUp.ReferenceOTU416	0.565536	0.0208333	0.277778	0.002	Bacteria; Planctomycetes; Planctomycetia; Gemmatales; Gemmataceae
New.CleanUp.ReferenceOTU752	0.518044	0.0625	0.25	0.039	Bacteria; Bacteroidetes; BME43
JN869137	0.562856	0.0625	0.25	0.021	Bacteria; Proteobacteria; Betaproteobacteria; Burkholderiales; Comamonadaceae
GU214166	0.625362	0.0625	0.25	0.017	Bacteria; WPS-2
JQ237658	0.625362	0.0625	0.25	0.021	Bacteria; Proteobacteria; Gammaproteobacteria; Pseudomonadales; Pseudomonadaceae; Pseudomonas
HQ114142	0.625362	0.0625	0.25	0.018	Bacteria; Verrucomicrobia; [Pedosphaerae]; [Pedosphaerales]
DQ640737	0.548662	0	0.277778	0.002	Bacteria; Bacteroidetes; Sphingobacteriia; Sphingobacteriales
EU177734	0.427055	0	0.277778	0.005	Bacteria; Bacteroidetes; [Saprospirae]; [Saprospirales]; Saprospiraceae
JN679216	0.430606	0.0416667	0.25	0.035	Bacteria; Bacteroidetes; [Saprospirae]; [Saprospirales]; Chitinophagaceae
GQ472344	0.458217	0	0.277778	0.004	Bacteria; Proteobacteria; Betaproteobacteria; Hydrogenophilales; Hydrogenophilaceae; Thiobacillus
HM773484	0.619994	0	0.277778	0.001	Bacteria; Proteobacteria; Alphaproteobacteria; Rhizobiales; Phyllobacteriaceae
New.CleanUp.ReferenceOTU939	0.497375	0	0.277778	0.002	Bacteria; Proteobacteria; Gammaproteobacteria; Pseudomonadales; Moraxellaceae
New.CleanUp.ReferenceOTU1028	0.427055	0	0.277778	0.002	Bacteria; Proteobacteria; Gammaproteobacteria; Legionellales; Coxiellaceae
New.CleanUp.ReferenceOTU635	0.427055	0	0.277778	0.001	Bacteria; Planctomycetes; Planctomycetia; Gemmatales; Gemmataceae; Gemmata
JN820192	0.457943	0.0625	0.222222	0.029	Bacteria; Planctomycetes
HQ121209	0.497773	0.0416667	0.25	0.019	Bacteria; Planctomycetes; Planctomycetia; Pirellulales; Pirellulaceae
HM346763	0.497773	0.0416667	0.25	0.016	Bacteria; Bacteroidetes; Bacteroidia; Bacteroidales
JF703592	0.544205	0.0416667	0.25	0.014	Bacteria; Proteobacteria; Deltaproteobacteria; Myxococcales
New.CleanUp.ReferenceOTU496	0.544205	0.0416667	0.25	0.013	Bacteria; Planctomycetes; Planctomycetia; Pirellulales; Pirellulaceae
New.CleanUp.ReferenceOTU227	0.609273	0.0416667	0.25	0.005	Bacteria; Chloroflexi; Anaerolineae; envOPS12
JN038779	0.502714	0.0625	0.222222	0.033	Bacteria; Acidobacteria; AT-s54
New.CleanUp.ReferenceOTU951	0.441256	0.0208333	0.25	0.014	Bacteria; Planctomycetes; Planctomycetia; Planctomycetales; Planctomycetaceae; Planctomyces
New.CleanUp.ReferenceOTU261	0.441256	0.0208333	0.25	0.016	Bacteria; Planctomycetes; Planctomycetia; Pirellulales; Pirellulaceae
New.CleanUp.ReferenceOTU537	0.410506	0.0208333	0.25	0.02	Bacteria; Planctomycetes; Planctomycetia; Gemmatales; Gemmataceae; Gemmata
FJ232643	0.477555	0.0208333	0.25	0.005	Bacteria; Planctomycetes; Planctomycetia; Pirellulales; Pirellulaceae
JN983630	0.477555	0.0208333	0.25	0.01	Bacteria; Proteobacteria; Gammaproteobacteria; Pseudomonadales; Moraxellaceae
FR667401	0.477555	0.0208333	0.25	0.008	Bacteria; Proteobacteria; Alphaproteobacteria; Sphingomonadales; Sphingomonadaceae; Zymomonas
FQ658525	0.525577	0.0208333	0.25	0.004	Bacteria; Bacteroidetes; Flavobacteriia; Flavobacteriales; Cryomorphaceae
FJ849163	0.525577	0.0208333	0.25	0.005	Bacteria; Proteobacteria; Betaproteobacteria; Ellin6067
New.CleanUp.ReferenceOTU357	0.525577	0.0208333	0.25	0.004	Bacteria; Bacteroidetes; [Saprospirae]; [Saprospirales]; Saprospiraceae
FJ660563	0.593219	0.0208333	0.25	0.002	Bacteria; Bacteroidetes; Sphingobacteriia; Sphingobacteriales
EU133748	0.593219	0.0208333	0.25	0.005	Bacteria; Bacteroidetes; Cytophagia; Cytophagales; Cytophagaceae
HQ119163	0.593219	0.0208333	0.25	0.001	Bacteria; Proteobacteria; Betaproteobacteria; IS-44
JF703468	0.587873	0.0625	0.222222	0.042	Bacteria; Verrucomicrobia; [Spartobacteria]; [Chthoniobacterales]; [Chthoniobacteraceae]; DA101
EF111094	0.587873	0.0625	0.222222	0.037	Bacteria; Bacteroidetes; Sphingobacteriia; Sphingobacteriales
CP000383	0.587873	0.0625	0.222222	0.04	Bacteria; Bacteroidetes; Cytophagia; Cytophagales; Cytophagaceae; Cytophaga
DQ450745	0.587873	0.0625	0.222222	0.029	Bacteria; Bacteroidetes; [Saprospirae]; [Saprospirales]; Chitinophagaceae
New.CleanUp.ReferenceOTU892	0.587873	0.0625	0.222222	0.032	Bacteria; Proteobacteria; Gammaproteobacteria; Legionellales
New.CleanUp.ReferenceOTU459	0.587873	0.0625	0.222222	0.047	Bacteria; Proteobacteria; Gammaproteobacteria; HTCC2188; HTCC2089
New.CleanUp.ReferenceOTU181	0.440918	0.0416667	0.222222	0.02	Bacteria; Proteobacteria; Gammaproteobacteria; Xanthomonadales; Sinobacteraceae
EU101219	0.506946	0	0.25	0.001	Bacteria; Planctomycetes; Planctomycetia; Pirellulales; Pirellulaceae
FM164634	0.460951	0.0416667	0.222222	0.038	Bacteria; Proteobacteria; Alphaproteobacteria; Sphingomonadales; Sphingomonadaceae; Novosphingobium
EU104183	0.457363	0	0.25	0.005	Bacteria; Bacteroidetes; Cytophagia; Cytophagales; Cytophagaceae
CU917669	0.506946	0	0.25	0.002	Bacteria; Verrucomicrobia; [Pedosphaerae]; [Pedosphaerales]; R4-41B
New.ReferenceOTU313	0.419962	0	0.25	0.006	Bacteria; Proteobacteria; Betaproteobacteria
New.ReferenceOTU168	0.460951	0.0416667	0.222222	0.036	Bacteria; Planctomycetes; Planctomycetia; Gemmatales; Gemmataceae; Gemmata
New.CleanUp.ReferenceOTU369	0.457363	0	0.25	0.004	Bacteria; Bacteroidetes; Sphingobacteriia; Sphingobacteriales
New.CleanUp.ReferenceOTU912	0.506946	0	0.25	0.003	Unassigned
New.CleanUp.ReferenceOTU130	0.506946	0	0.25	0.002	Bacteria; Proteobacteria; Gammaproteobacteria
New.CleanUp.ReferenceOTU1276	0.506946	0	0.25	0.002	Bacteria; Verrucomicrobia; [Pedosphaerae]; [Pedosphaerales]
New.CleanUp.ReferenceOTU375	0.460951	0.0416667	0.222222	0.035	Bacteria; Proteobacteria; Gammaproteobacteria; Legionellales; Legionellaceae
HM187298	0.505884	0.0416667	0.222222	0.026	Bacteria; Proteobacteria; Alphaproteobacteria; Rhodospirillales; Rhodospirillaceae
EF019329	0.505884	0.0416667	0.222222	0.02	Bacteria; Proteobacteria; Betaproteobacteria; Ellin6067
HM856518	0.505884	0.0416667	0.222222	0.021	Bacteria; Proteobacteria; Deltaproteobacteria; Spirobacillales
EF019314	0.570057	0.0416667	0.222222	0.016	Bacteria; Proteobacteria; Deltaproteobacteria; NB1-j
HM438564	0.570057	0.0416667	0.222222	0.014	Bacteria; Proteobacteria; Alphaproteobacteria; Sphingomonadales; Sphingomonadaceae; Novosphingobium
HQ598477	0.570057	0.0416667	0.222222	0.019	Bacteria; Acidobacteria; Acidobacteria-6; iii1-15; RB40
New.CleanUp.ReferenceOTU1032	0.570057	0.0416667	0.222222	0.022	Bacteria; Verrucomicrobia; [Pedosphaerae]; [Pedosphaerales]; [Pedosphaeraceae]; Pedosphaera
New.CleanUp.ReferenceOTU1271	0.570057	0.0416667	0.222222	0.02	Bacteria; Bacteroidetes; Sphingobacteriia; Sphingobacteriales
JN023678	0.331875	0.0208333	0.222222	0.043	Bacteria; Proteobacteria; Alphaproteobacteria; Sphingomonadales; Sphingomonadaceae; Sphingomonas; echinoides
JN869211	0.404324	0.0208333	0.222222	0.028	Bacteria; Proteobacteria; Gammaproteobacteria; Pseudomonadales; Moraxellaceae; Perlucidibaca
New.CleanUp.ReferenceOTU398	0.375176	0.0208333	0.222222	0.037	Bacteria; Bacteroidetes; Sphingobacteriia; Sphingobacteriales
New.CleanUp.ReferenceOTU2563	0.375176	0.0208333	0.222222	0.034	Bacteria; Bacteroidetes; Cytophagia; Cytophagales; Cytophagaceae; Flectobacillus
JF697394	0.438957	0.0208333	0.222222	0.017	Bacteria; Proteobacteria; Alphaproteobacteria; Rhizobiales
New.CleanUp.ReferenceOTU471	0.402032	0.0208333	0.222222	0.017	Bacteria; Bacteroidetes; [Saprospirae]; [Saprospirales]; Saprospiraceae
EF019974	0.485412	0.0208333	0.222222	0.013	Bacteria; Bacteroidetes; [Saprospirae]; [Saprospirales]; Saprospiraceae
FM201077	0.485412	0.0208333	0.222222	0.013	Bacteria; Verrucomicrobia; [Pedosphaerae]; [Pedosphaerales]
HM124375	0.485412	0.0208333	0.222222	0.014	Bacteria; Proteobacteria; Alphaproteobacteria; Rhizobiales
EF683063	0.485412	0.0208333	0.222222	0.013	Bacteria; Bacteroidetes; [Saprospirae]; [Saprospirales]; Chitinophagaceae; Segetibacter
EU937888	0.485412	0.0208333	0.222222	0.013	Bacteria; Proteobacteria; Betaproteobacteria; Procabacteriales; Procabacteriaceae
JN825352	0.485412	0.0208333	0.222222	0.007	Bacteria; Proteobacteria; Alphaproteobacteria; Rhodobacterales; Rhodobacteraceae; Rhodobacter
New.CleanUp.ReferenceOTU312	0.485412	0.0208333	0.222222	0.016	Bacteria; Planctomycetes; Planctomycetia; Planctomycetales; Planctomycetaceae; Planctomyces
FR749745	0.552231	0.0208333	0.222222	0.008	Bacteria; Bacteroidetes; Flavobacteriia; Flavobacteriales; Flavobacteriaceae; Flavobacterium
EU403966	0.552231	0.0208333	0.222222	0.006	Bacteria; Acidobacteria; Solibacteres; Solibacterales
New.CleanUp.ReferenceOTU307	0.552231	0.0208333	0.222222	0.005	Bacteria; Chloroflexi; Anaerolineae; SBR1031; SJA-101
New.CleanUp.ReferenceOTU598	0.552231	0.0208333	0.222222	0.006	Bacteria; Planctomycetes; Planctomycetia; Gemmatales; Gemmataceae; Gemmata
New.CleanUp.ReferenceOTU1431	0.497904	0.0416667	0.194444	0.017	Bacteria; Bacteroidetes; Sphingobacteriia; Sphingobacteriales
FR774592	0.464856	0	0.222222	0.002	Bacteria; Proteobacteria; Alphaproteobacteria; Rhodobacterales; Rhodobacteraceae; Rhodobacter
HQ755509	0.416908	0	0.222222	0.006	Bacteria; Acidobacteria; Acidobacteria-6; iii1-15; mb2424
EU335229	0.46723	0.0416667	0.194444	0.048	Bacteria; Verrucomicrobia; [Pedosphaerae]; [Pedosphaerales]; Ellin517
DQ017930	0.534368	0	0.222222	0.005	Bacteria; Verrucomicrobia; [Pedosphaerae]; [Pedosphaerales]; auto67_4W
DQ640655	0.416908	0	0.222222	0.004	Bacteria; Gemmatimonadetes; Gemmatimonadetes; Gemmatimonadales; Gemmatimonadaceae; Gemmatimonas
BX294902	0.46723	0.0416667	0.194444	0.034	Bacteria; Planctomycetes; Planctomycetia; Pirellulales; Pirellulaceae
HM238165	0.464856	0	0.222222	0.003	Bacteria; Proteobacteria; Gammaproteobacteria; Legionellales; Legionellaceae
GQ500735	0.46723	0.0416667	0.194444	0.049	Bacteria; Proteobacteria; Gammaproteobacteria; Legionellales; Coxiellaceae
DQ501336	0.416908	0	0.222222	0.007	Bacteria; Armatimonadetes; [Fimbriimonadia]; [Fimbriimonadales]; [Fimbriimonadaceae]; Fimbriimonas
New.CleanUp.ReferenceOTU999	0.416908	0	0.222222	0.003	Bacteria; Chloroflexi; Anaerolineae; SBR1031; A4b
New.CleanUp.ReferenceOTU562	0.381275	0	0.222222	0.008	Bacteria; Bacteroidetes; [Saprospirae]; [Saprospirales]; Saprospiraceae; Lewinella
New.CleanUp.ReferenceOTU427	0.46723	0.0416667	0.194444	0.044	Bacteria; Planctomycetes; 028H05-P-BN-P5
New.CleanUp.ReferenceOTU354	0.46723	0.0416667	0.194444	0.044	Bacteria; Verrucomicrobia; [Pedosphaerae]; [Pedosphaerales]; R4-41B
New.CleanUp.ReferenceOTU1412	0.381275	0	0.222222	0.019	Bacteria; Planctomycetes; Planctomycetia; Pirellulales; Pirellulaceae
New.CleanUp.ReferenceOTU962	0.260302	0	0.222222	0.032	Unassigned
New.CleanUp.ReferenceOTU770	0.46723	0.0416667	0.194444	0.047	Bacteria; Proteobacteria; Gammaproteobacteria; Legionellales; Coxiellaceae; Aquicella
HQ856465	0.530788	0.0416667	0.194444	0.028	Bacteria; Acidobacteria; Solibacteres; Solibacterales; [Bryobacteraceae]
FM200880	0.530788	0.0416667	0.194444	0.036	Bacteria; Bacteroidetes; [Saprospirae]; [Saprospirales]; Saprospiraceae
New.ReferenceOTU240	0.530788	0.0416667	0.194444	0.033	Bacteria; Verrucomicrobia; Verrucomicrobiae; Verrucomicrobiales; Verrucomicrobiaceae
New.ReferenceOTU53	0.530788	0.0416667	0.194444	0.034	Bacteria; Verrucomicrobia; [Pedosphaerae]; [Pedosphaerales]; auto67_4W
New.ReferenceOTU230	0.36688	0.0208333	0.194444	0.049	Bacteria; Cyanobacteria; 4C0d-2; MLE1-12
HQ119997	0.399803	0.0208333	0.194444	0.04	Bacteria; Bacteroidetes; Flavobacteriia; Flavobacteriales; Flavobacteriaceae; Flavobacterium
JN409122	0.399803	0.0208333	0.194444	0.032	Bacteria; Proteobacteria; Alphaproteobacteria; Sphingomonadales
HM241094	0.399803	0.0208333	0.194444	0.034	Bacteria; Bacteroidetes; [Saprospirae]; [Saprospirales]; Chitinophagaceae; Sediminibacterium
JN038768	0.364595	0.0208333	0.194444	0.044	Bacteria; Verrucomicrobia; [Pedosphaerae]; [Pedosphaerales]
New.ReferenceOTU559	0.364595	0.0208333	0.194444	0.044	Bacteria; OP3; koll11
New.CleanUp.ReferenceOTU835	0.399803	0.0208333	0.194444	0.034	Unassigned
New.CleanUp.ReferenceOTU127	0.399803	0.0208333	0.194444	0.029	Unassigned
JN391877	0.444719	0.0208333	0.194444	0.016	Bacteria; Bacteroidetes; [Saprospirae]; [Saprospirales]; Saprospiraceae
JF703528	0.444719	0.0208333	0.194444	0.024	Bacteria; Bacteroidetes; Cytophagia; Cytophagales; Cytophagaceae
AJ616293	0.444719	0.0208333	0.194444	0.024	Bacteria; Planctomycetes; Planctomycetia; Pirellulales; Pirellulaceae
GQ153645	0.444719	0.0208333	0.194444	0.027	Bacteria; Actinobacteria; Actinobacteria; Actinomycetales; Nocardiaceae; Rhodococcusfascians
JN609301	0.444719	0.0208333	0.194444	0.026	Bacteria; Bacteroidetes; Flavobacteriia; Flavobacteriales; Cryomorphaceae
JF681743	0.444719	0.0208333	0.194444	0.02	Bacteria; Bacteroidetes; Cytophagia; Cytophagales; Cytophagaceae
New.ReferenceOTU137	0.444719	0.0208333	0.194444	0.02	Bacteria; Actinobacteria; Acidimicrobiia; Acidimicrobiales
New.CleanUp.ReferenceOTU8844	0.444719	0.0208333	0.194444	0.016	Bacteria; Bacteroidetes; Cytophagia; Cytophagales; Cytophagaceae; Emticicia
New.CleanUp.ReferenceOTU347	0.444719	0.0208333	0.194444	0.027	Bacteria; Proteobacteria; Deltaproteobacteria; Myxococcales
New.CleanUp.ReferenceOTU1860	0.444719	0.0208333	0.194444	0.02	Bacteria; Elusimicrobia; Elusimicrobia; Elusimicrobiales
EU800906	0.511041	0.0208333	0.194444	0.014	Bacteria; Proteobacteria; Betaproteobacteria; Burkholderiales
HM127278	0.511041	0.0208333	0.194444	0.009	Bacteria; Bacteroidetes; [Saprospirae]; [Saprospirales]; Saprospiraceae
HM445490	0.511041	0.0208333	0.194444	0.016	Bacteria; Acidobacteria; Acidobacteria-6; CCU21
New.CleanUp.ReferenceOTU600	0.511041	0.0208333	0.194444	0.01	Bacteria; Bacteroidetes; [Saprospirae]; [Saprospirales]; Saprospiraceae
GU208376	0.375671	0	0.194444	0.014	Bacteria; Bacteroidetes; Sphingobacteriia; Sphingobacteriales
FR774621	0.375671	0	0.194444	0.017	Bacteria; Bacteroidetes; Flavobacteriia; Flavobacteriales; Flavobacteriaceae; Flavobacterium
EU340183	0.375671	0	0.194444	0.014	Bacteria; Proteobacteria; Gammaproteobacteria; Xanthomonadales; Xanthomonadaceae
FJ517710	0.341873	0	0.194444	0.011	Bacteria; Proteobacteria; Alphaproteobacteria; Rickettsiales
HQ827978	0.421994	0	0.194444	0.005	Bacteria; Proteobacteria; Betaproteobacteria; Methylophilales; Methylophilaceae
EF580961	0.421994	0	0.194444	0.009	Bacteria; Planctomycetes; Planctomycetia; Gemmatales; Gemmataceae; Gemmata
GU208286	0.491162	0	0.194444	0.007	Bacteria; Proteobacteria; Betaproteobacteria
AB630824	0.421994	0	0.194444	0.007	Bacteria; Chloroflexi; Anaerolineae; Caldilineales; Caldilineaceae; Caldilinea
FQ660178	0.491162	0	0.194444	0.004	Bacteria; Proteobacteria; Betaproteobacteria; Rhodocyclales; Rhodocyclaceae
HM558072	0.491162	0	0.194444	0.003	Bacteria; Proteobacteria; Deltaproteobacteria; Syntrophobacterales; Syntrophobacteraceae
EF580935	0.375671	0	0.194444	0.015	Bacteria; [Thermi]; Deinococci; Deinococcales; Deinococcaceae; CM44
JF500188	0.341873	0	0.194444	0.008	Bacteria; Proteobacteria; Gammaproteobacteria; Pseudomonadales; Moraxellaceae; Perlucidibaca
GU208309	0.421994	0	0.194444	0.004	Bacteria; Bacteroidetes; Flavobacteriia; Flavobacteriales; Cryomorphaceae
JN869231	0.375671	0	0.194444	0.022	Bacteria; Bacteroidetes; Flavobacteriia; Flavobacteriales; Flavobacteriaceae; Flavobacteriumcolumnare
New.ReferenceOTU237	0.421994	0	0.194444	0.007	Bacteria; Bacteroidetes; [Saprospirae]; [Saprospirales]; Chitinophagaceae
New.CleanUp.ReferenceOTU877	0.341873	0	0.194444	0.011	Bacteria; Spirochaetes; [Leptospirae]; [Leptospirales]; Leptospiraceae; Turneriella
New.CleanUp.ReferenceOTU467	0.375671	0	0.194444	0.014	Bacteria; Bacteroidetes; Flavobacteriia; Flavobacteriales; Flavobacteriaceae; Flavobacterium
New.CleanUp.ReferenceOTU549	0.491162	0	0.194444	0.002	Unassigned
New.CleanUp.ReferenceOTU173	0.421994	0	0.194444	0.006	Bacteria; Chloroflexi; Anaerolineae; SBR1031; A4b
New.CleanUp.ReferenceOTU235	0.491162	0	0.194444	0.002	Archaea; [Parvarchaeota]; [Parvarchaea]; YLA114
HM346691	0.403101	0.0208333	0.166667	0.041	Bacteria; Proteobacteria; Deltaproteobacteria; Desulfobacterales; Desulfobulbaceae
AB473881	0.403101	0.0208333	0.166667	0.043	Bacteria; Proteobacteria; Betaproteobacteria; Burkholderiales; Comamonadaceae
GQ500867	0.403101	0.0208333	0.166667	0.036	Bacteria; Acidobacteria; Solibacteres; Solibacterales
AJ290173	0.403101	0.0208333	0.166667	0.036	Bacteria; Planctomycetes; Planctomycetia; Pirellulales; Pirellulaceae
JF775620	0.403101	0.0208333	0.166667	0.035	Bacteria; Proteobacteria; Betaproteobacteria
EU907894	0.403101	0.0208333	0.166667	0.042	Bacteria; Proteobacteria; Alphaproteobacteria; Rickettsiales
FR749788	0.469267	0.0208333	0.166667	0.027	Bacteria; Acidobacteria; [Chloracidobacteria]; RB41; Ellin6075
FR749762	0.469267	0.0208333	0.166667	0.024	Bacteria; Bacteroidetes; [Saprospirae]; [Saprospirales]; Chitinophagaceae
AGTN01422275	0.469267	0.0208333	0.166667	0.022	Bacteria; Cyanobacteria; 4C0d-2; MLE1-12
JN540164	0.469267	0.0208333	0.166667	0.024	Bacteria; Proteobacteria; Deltaproteobacteria; Desulfuromonadales; Geobacteraceae; Geobacter
EF516073	0.469267	0.0208333	0.166667	0.027	Bacteria; Proteobacteria; Gammaproteobacteria
EU135221	0.469267	0.0208333	0.166667	0.025	Bacteria; Planctomycetes; Planctomycetia; Gemmatales; Gemmataceae; Gemmata
HQ118941	0.469267	0.0208333	0.166667	0.024	Bacteria; Proteobacteria; Deltaproteobacteria; Myxococcales; Haliangiaceae
M62786	0.469267	0.0208333	0.166667	0.019	Bacteria; Bacteroidetes; Cytophagia; Cytophagales; Cytophagaceae; Runella
GQ379599	0.469267	0.0208333	0.166667	0.029	Bacteria; Planctomycetes; Planctomycetia; Gemmatales; Gemmataceae; Gemmata
New.ReferenceOTU524	0.469267	0.0208333	0.166667	0.02	Bacteria; Bacteroidetes; Cytophagia; Cytophagales; Cytophagaceae; SporoCytophaga
New.CleanUp.ReferenceOTU403	0.469267	0.0208333	0.166667	0.026	Bacteria; Proteobacteria; TA18; PHOS-HD29
New.CleanUp.ReferenceOTU294	0.469267	0.0208333	0.166667	0.026	Bacteria; Bacteroidetes; [Saprospirae]; [Saprospirales]; Saprospiraceae
New.CleanUp.ReferenceOTU628	0.469267	0.0208333	0.166667	0.019	Bacteria; Chloroflexi
New.CleanUp.ReferenceOTU942	0.469267	0.0208333	0.166667	0.027	Bacteria; Planctomycetes; Planctomycetia; Pirellulales; Pirellulaceae
New.CleanUp.ReferenceOTU1415	0.469267	0.0208333	0.166667	0.021	Unassigned
New.CleanUp.ReferenceOTU840	0.469267	0.0208333	0.166667	0.022	Bacteria; Proteobacteria; Gammaproteobacteria; Legionellales; Coxiellaceae
New.CleanUp.ReferenceOTU722	0.411695	0.0416667	0.138889	0.045	Bacteria; Bacteroidetes; Sphingobacteriia; Sphingobacteriales
HM438450	0.333237	0	0.166667	0.027	Bacteria; Proteobacteria; Alphaproteobacteria; Caulobacterales; Caulobacteraceae; Caulobacter; henricii
FJ946577	0.333237	0	0.166667	0.027	Bacteria; Proteobacteria; Alphaproteobacteria; Sphingomonadales
JF681415	0.447084	0	0.166667	0.004	Bacteria; Proteobacteria; Alphaproteobacteria; Rhizobiales
FR685146	0.447084	0	0.166667	0.007	Bacteria; Proteobacteria; Gammaproteobacteria; Acidithiobacillales
DQ083112	0.377855	0	0.166667	0.012	Bacteria; Proteobacteria; Betaproteobacteria
FJ439869	0.447084	0	0.166667	0.004	Bacteria; Nitrospirae; NitrospiraNitrospirales; Nitrospiraceae; Nitrospira
FN428762	0.447084	0	0.166667	0.007	Bacteria; Proteobacteria; Betaproteobacteria; Burkholderiales; Comamonadaceae
GU208212	0.447084	0	0.166667	0.007	Bacteria; Chlorobi; Ignavibacteria; Ignavibacteriales; Ignavibacteriaceae
BX294767	0.447084	0	0.166667	0.005	Bacteria; Planctomycetes; Planctomycetia; Pirellulales; Pirellulaceae
HQ114097	0.447084	0	0.166667	0.005	Bacteria; Acidobacteria; Acidobacteria-6; iii1-15; mb2424
JN391651	0.377855	0	0.166667	0.012	Bacteria; Verrucomicrobia; Verrucomicrobiae; Verrucomicrobiales; Verrucomicrobiaceae; Prosthecobacter
EF019921	0.377855	0	0.166667	0.016	Bacteria; Planctomycetes; Planctomycetia; Pirellulales; Pirellulaceae; Pirellula
HQ178765	0.447084	0	0.166667	0.006	Bacteria; Proteobacteria; Deltaproteobacteria; Desulfobacterales; Desulfobulbaceae; Desulfobulbus
FQ659861	0.447084	0	0.166667	0.003	Bacteria; Proteobacteria; Deltaproteobacteria; Myxococcales; Myxococcaceae; Anaeromyxobacter
FJ946545	0.377855	0	0.166667	0.012	Bacteria; Bacteroidetes; Cytophagia; Cytophagales; Cytophagaceae
FM201084	0.377855	0	0.166667	0.005	Bacteria; Verrucomicrobia; [Pedosphaerae]; [Pedosphaerales]; [Pedosphaeraceae]
JF703357	0.447084	0	0.166667	0.006	Bacteria; Bacteroidetes; [Saprospirae]; [Saprospirales]; Chitinophagaceae
AM072427	0.377855	0	0.166667	0.016	Bacteria; Gemmatimonadetes; Gemm-1
HQ827926	0.377855	0	0.166667	0.015	Bacteria; Chlorobi; OPB56
New.ReferenceOTU160	0.447084	0	0.166667	0.011	Bacteria; Bacteroidetes; [Saprospirae]; [Saprospirales]; Saprospiraceae
New.CleanUp.ReferenceOTU881	0.447084	0	0.166667	0.007	Bacteria; Proteobacteria; Gammaproteobacteria; Legionellales; Coxiellaceae
New.CleanUp.ReferenceOTU1926	0.447084	0	0.166667	0.007	Bacteria; Proteobacteria; Gammaproteobacteria; Xanthomonadales; Sinobacteraceae
New.CleanUp.ReferenceOTU2087	0.447084	0	0.166667	0.003	Unassigned
New.CleanUp.ReferenceOTU1461	0.447084	0	0.166667	0.006	Bacteria; Planctomycetes; Planctomycetia; Pirellulales; Pirellulaceae
New.CleanUp.ReferenceOTU889	0.377855	0	0.166667	0.018	Bacteria; Proteobacteria; Deltaproteobacteria; Myxococcales
New.CleanUp.ReferenceOTU672	0.301424	0	0.166667	0.031	Bacteria; Verrucomicrobia; Verrucomicrobiae; Verrucomicrobiales; Verrucomicrobiaceae
New.CleanUp.ReferenceOTU5770	0.377855	0	0.166667	0.015	Bacteria; Bacteroidetes; [Saprospirae]; [Saprospirales]; Chitinophagaceae
New.CleanUp.ReferenceOTU780	0.377855	0	0.166667	0.01	Bacteria; Bacteroidetes; [Saprospirae]; [Saprospirales]; Saprospiraceae
New.CleanUp.ReferenceOTU1430	0.377855	0	0.166667	0.006	Bacteria; Planctomycetes; Planctomycetia; Pirellulales; Pirellulaceae
New.CleanUp.ReferenceOTU278	0.447084	0	0.166667	0.008	Bacteria; Bacteroidetes; [Saprospirae]; [Saprospirales]; Saprospiraceae
New.CleanUp.ReferenceOTU636	0.333237	0	0.166667	0.031	Bacteria; Bacteroidetes; Sphingobacteriia; Sphingobacteriales
New.CleanUp.ReferenceOTU673	0.377855	0	0.166667	0.009	Bacteria; Bacteroidetes; [Saprospirae]; [Saprospirales]; Chitinophagaceae
New.CleanUp.ReferenceOTU192	0.447084	0	0.166667	0.005	Bacteria; Proteobacteria; Gammaproteobacteria; Alteromonadales; HTCC2188; HTCC
New.CleanUp.ReferenceOTU577	0.447084	0	0.166667	0.004	Bacteria; Verrucomicrobia; [Pedosphaerae]; [Pedosphaerales]
New.CleanUp.ReferenceOTU662	0.301424	0	0.166667	0.033	Unassigned
New.CleanUp.ReferenceOTU802	0.447084	0	0.166667	0.006	Bacteria; Proteobacteria; Deltaproteobacteria; Spirobacillales
GQ302533	0.426424	0.0208333	0.138889	0.043	Bacteria; Bacteroidetes; [Saprospirae]; [Saprospirales]; Chitinophagaceae
HQ166654	0.426424	0.0208333	0.138889	0.047	Bacteria; Proteobacteria; Betaproteobacteria; Burkholderiales; Comamonadaceae
FR774611	0.426424	0.0208333	0.138889	0.041	Bacteria; Chloroflexi; Anaerolineae; SBR1031; A4b
HQ640616	0.426424	0.0208333	0.138889	0.046	Bacteria; Proteobacteria; Betaproteobacteria; Burkholderiales; Comamonadaceae
AB252081	0.426424	0.0208333	0.138889	0.047	Bacteria; Proteobacteria; Alphaproteobacteria; Rhodobacterales; Rhodobacteraceae; Rhodobacter
New.CleanUp.ReferenceOTU4356	0.426424	0.0208333	0.138889	0.035	Bacteria; Acidobacteria; [Chloracidobacteria]; RB41; Ellin6075
New.CleanUp.ReferenceOTU426	0.426424	0.0208333	0.138889	0.04	Bacteria; Proteobacteria; Gammaproteobacteria; Legionellales
New.CleanUp.ReferenceOTU17359	0.426424	0.0208333	0.138889	0.047	Bacteria; Acidobacteria; [Chloracidobacteria]; RB41; Ellin6075
New.CleanUp.ReferenceOTU1357	0.426424	0.0208333	0.138889	0.046	Bacteria; Bacteroidetes; Cytophagia; Cytophagales; Flammeovirgaceae
New.CleanUp.ReferenceOTU602	0.426424	0.0208333	0.138889	0.04	Bacteria; Verrucomicrobia; [Pedosphaerae]; [Pedosphaerales]; R4-41B
New.CleanUp.ReferenceOTU745	0.426424	0.0208333	0.138889	0.04	Bacteria; Planctomycetes; Planctomycetia; Gemmatales; Gemmataceae
New.CleanUp.ReferenceOTU260	0.426424	0.0208333	0.138889	0.039	Bacteria; Bacteroidetes; [Saprospirae]; [Saprospirales]; Saprospiraceae
JN866598	0.331766	0	0.138889	0.031	Bacteria; Actinobacteria; Actinobacteria; Actinomycetales; Williamsiaceae; Williamsia
GQ396813	0.331766	0	0.138889	0.038	Bacteria; Verrucomicrobia; [Pedosphaerae]; [Pedosphaerales]
EF516676	0.401493	0	0.138889	0.018	Bacteria; Verrucomicrobia; [Pedosphaerae]; [Pedosphaerales]
JN825602	0.331766	0	0.138889	0.028	Bacteria; Planctomycetes; OM190; agg27
EU404033	0.401493	0	0.138889	0.017	Bacteria; Acidobacteria; Solibacteres; Solibacterales
AJ617920	0.401493	0	0.138889	0.012	Bacteria; Nitrospirae; NitrospiraNitrospirales; Nitrospiraceae; Nitrospira
GQ396824	0.401493	0	0.138889	0.007	Bacteria; Chloroflexi; Anaerolineae; WCHB1-50
GU208254	0.401493	0	0.138889	0.011	Bacteria; Proteobacteria; Betaproteobacteria; SC-I-84
HQ178739	0.401493	0	0.138889	0.016	Bacteria; Bacteroidetes; Bacteroidia; Bacteroidales; SB-1
FM200855	0.401493	0	0.138889	0.009	Bacteria; Bacteroidetes; [Saprospirae]; [Saprospirales]; Chitinophagaceae
HQ642818	0.401493	0	0.138889	0.013	Bacteria; Proteobacteria; Alphaproteobacteria; Rhodospirillales; Rhodospirillaceae
AJ617869	0.401493	0	0.138889	0.011	Bacteria; Verrucomicrobia; [Pedosphaerae]; [Pedosphaerales]
HQ218603	0.331766	0	0.138889	0.033	Bacteria; Proteobacteria; Alphaproteobacteria; Rhodospirillales; Acetobacteraceae
HM017957	0.401493	0	0.138889	0.017	Bacteria; Proteobacteria; Gammaproteobacteria; Legionellales; Coxiellaceae; Rickettsiella
HQ324885	0.401493	0	0.138889	0.008	Bacteria; Bacteroidetes; [Saprospirae]; [Saprospirales]; Saprospiraceae
JF344378	0.401493	0	0.138889	0.012	Bacteria; Proteobacteria; Gammaproteobacteria; Alteromonadales; OM60
DQ856537	0.401493	0	0.138889	0.017	Bacteria; Proteobacteria; Alphaproteobacteria; Rhizobiales
AJ519406	0.401493	0	0.138889	0.014	Bacteria; Chlorobi; BSV26; A89
HQ592603	0.401493	0	0.138889	0.017	Bacteria; Planctomycetes; Planctomycetia; Gemmatales; Gemmataceae; Gemmata
FQ659763	0.401493	0	0.138889	0.008	Bacteria; Proteobacteria; Alphaproteobacteria; Rhodobacterales; Rhodobacteraceae
FJ152715	0.401493	0	0.138889	0.013	Bacteria; Acidobacteria; [Chloracidobacteria]; 11-24
HQ120165	0.401493	0	0.138889	0.017	Bacteria; Nitrospirae; NitrospiraNitrospirales; Nitrospiraceae; Nitrospira
FR853451	0.331766	0	0.138889	0.035	Bacteria; Proteobacteria; Alphaproteobacteria; Caulobacterales; Caulobacteraceae; Phenylobacterium
EU135026	0.331766	0	0.138889	0.036	Bacteria; Armatimonadetes; Chthonomonadetes; Chthonomonadales; Chthonomonadaceae
New.ReferenceOTU381	0.401493	0	0.138889	0.012	Bacteria; Planctomycetes; Planctomycetia; Pirellulales; Pirellulaceae; Pirellula
New.ReferenceOTU77	0.401493	0	0.138889	0.017	Bacteria; Planctomycetes; Planctomycetia; Pirellulales; Pirellulaceae
New.ReferenceOTU461	0.331766	0	0.138889	0.025	Bacteria; Bacteroidetes; Cytophagia; Cytophagales; Cytophagaceae
New.CleanUp.ReferenceOTU4128	0.401493	0	0.138889	0.012	Bacteria; Bacteroidetes; [Saprospirae]; [Saprospirales]; Chitinophagaceae
New.CleanUp.ReferenceOTU1065	0.401493	0	0.138889	0.011	Bacteria; Verrucomicrobia; Opitutae; Opitutales; Opitutaceae; Opitutus
New.CleanUp.ReferenceOTU2005	0.401493	0	0.138889	0.011	Bacteria; Proteobacteria; Deltaproteobacteria; Bdellovibrionales; Bdellovibrionaceae; Bdellovibrio
New.CleanUp.ReferenceOTU429	0.331766	0	0.138889	0.035	Bacteria; Verrucomicrobia; [Spartobacteria]; [Chthoniobacterales]; [Chthoniobacteraceae]
New.CleanUp.ReferenceOTU2696	0.401493	0	0.138889	0.013	Unassigned
New.CleanUp.ReferenceOTU2760	0.401493	0	0.138889	0.017	Bacteria; Bacteroidetes; Cytophagia; Cytophagales; Cytophagaceae; Emticicia
New.CleanUp.ReferenceOTU826	0.401493	0	0.138889	0.022	Bacteria; Cyanobacteria; ML635J-21
New.CleanUp.ReferenceOTU591	0.401493	0	0.138889	0.014	Unassigned
New.CleanUp.ReferenceOTU710	0.331766	0	0.138889	0.027	Bacteria; Proteobacteria; Betaproteobacteria
New.CleanUp.ReferenceOTU959	0.401493	0	0.138889	0.014	Unassigned
New.CleanUp.ReferenceOTU299	0.401493	0	0.138889	0.017	Bacteria; Planctomycetes; Planctomycetia; Pirellulales; Pirellulaceae
New.CleanUp.ReferenceOTU4046	0.401493	0	0.138889	0.015	Bacteria; Bacteroidetes; Sphingobacteriia; Sphingobacteriales
New.CleanUp.ReferenceOTU1918	0.401493	0	0.138889	0.016	Bacteria; Bacteroidetes; [Saprospirae]; [Saprospirales]; Saprospiraceae
New.CleanUp.ReferenceOTU415	0.401493	0	0.138889	0.014	Bacteria; Bacteroidetes; Flavobacteriia; Flavobacteriales; Cryomorphaceae; Fluviicola
New.CleanUp.ReferenceOTU2928	0.331766	0	0.138889	0.034	Bacteria; Bacteroidetes; Sphingobacteriia; Sphingobacteriales
New.CleanUp.ReferenceOTU1396	0.331766	0	0.138889	0.027	Bacteria; Proteobacteria; Betaproteobacteria; Ellin6067
New.CleanUp.ReferenceOTU343	0.401493	0	0.138889	0.011	Bacteria; Proteobacteria; Deltaproteobacteria; Syntrophobacterales; Syntrophobacteraceae
New.CleanUp.ReferenceOTU40621	0.331766	0	0.138889	0.033	Bacteria; Bacteroidetes; BME43
New.CleanUp.ReferenceOTU8630	0.331766	0	0.138889	0.037	Bacteria; Verrucomicrobia; [Pedosphaerae]; [Pedosphaerales]
New.CleanUp.ReferenceOTU188	0.401493	0	0.138889	0.007	Bacteria; TM6; SJA-4
FJ592815	0.353451	0	0.111111	0.032	Bacteria; Actinobacteria; Actinobacteria; Actinomycetales; Mycobacteriaceae; Mycobacterium
HQ163591	0.353451	0	0.111111	0.036	Bacteria; Proteobacteria; Gammaproteobacteria; Pseudomonadales; Moraxellaceae
GQ500823	0.353451	0	0.111111	0.022	Bacteria; Proteobacteria; Alphaproteobacteria; Rhizobiales
FJ205274	0.353451	0	0.111111	0.03	Bacteria; Proteobacteria; Gammaproteobacteria; Legionellales; Coxiellaceae; Aquicella
JF429041	0.353451	0	0.111111	0.03	Bacteria; Verrucomicrobia; [Pedosphaerae]; [Pedosphaerales]; auto67_4W
JN038730	0.353451	0	0.111111	0.034	Bacteria; Proteobacteria; Betaproteobacteria; Burkholderiales; Comamonadaceae
JQ323135	0.353451	0	0.111111	0.025	Bacteria; Proteobacteria; Alphaproteobacteria; Rhodobacterales; Rhodobacteraceae; Rhodobacter
HQ860524	0.353451	0	0.111111	0.04	Bacteria; Planctomycetes; Planctomycetia; Pirellulales; Pirellulaceae
CU918269	0.353451	0	0.111111	0.034	Bacteria; Chloroflexi; Anaerolineae; SBR1031; A4b
EU133720	0.353451	0	0.111111	0.022	Bacteria; Bacteroidetes; [Saprospirae]; [Saprospirales]; Chitinophagaceae
HE576374	0.353451	0	0.111111	0.029	Bacteria; Bacteroidetes; [Saprospirae]; [Saprospirales]; Chitinophagaceae
FQ658941	0.353451	0	0.111111	0.03	Bacteria; Proteobacteria; Alphaproteobacteria; Rhodospirillales; Acetobacteraceae
JF828744	0.353451	0	0.111111	0.031	Bacteria; Proteobacteria; Alphaproteobacteria; Sphingomonadales; Sphingomonadaceae; Novosphingobium
AY604054	0.353451	0	0.111111	0.034	Bacteria; Planctomycetes; Planctomycetia; Planctomycetales; Planctomycetaceae; Planctomyces
HM921148	0.353451	0	0.111111	0.034	Bacteria; Proteobacteria; Deltaproteobacteria; Myxococcales
AB630399	0.353451	0	0.111111	0.027	Bacteria; Proteobacteria; Alphaproteobacteria; Rhodospirillales; Rhodospirillaceae
FQ660254	0.353451	0	0.111111	0.031	Bacteria; Proteobacteria; Betaproteobacteria; Rhodocyclales; Rhodocyclaceae
CU918618	0.353451	0	0.111111	0.031	Bacteria; Chlorobi; SJA-28
HQ178827	0.353451	0	0.111111	0.033	Bacteria; Proteobacteria; Deltaproteobacteria; Desulfuromonadales; Geobacteraceae; Geobacter
AJ290182	0.353451	0	0.111111	0.035	Bacteria; Planctomycetes; Planctomycetia; Pirellulales; Pirellulaceae
GQ500873	0.353451	0	0.111111	0.027	Bacteria; Planctomycetes; Planctomycetia; Planctomycetales; Planctomycetaceae; Planctomyces
FQ659350	0.353451	0	0.111111	0.028	Bacteria; Proteobacteria; Betaproteobacteria; Burkholderiales; Comamonadaceae; Rubrivivax
HM129983	0.353451	0	0.111111	0.035	Bacteria; Planctomycetes; Planctomycetia; Gemmatales; Isosphaeraceae
HM779996	0.353451	0	0.111111	0.033	Bacteria; Proteobacteria; Alphaproteobacteria; Rickettsiales
GU179688	0.353451	0	0.111111	0.035	Bacteria; Proteobacteria; Alphaproteobacteria; Sphingomonadales; Sphingomonadaceae; Novosphingobium
EU801454	0.353451	0	0.111111	0.033	Bacteria; Proteobacteria; Gammaproteobacteria; Alteromonadales; HTCC2188; HTCC
JN391825	0.353451	0	0.111111	0.031	Bacteria; Proteobacteria; Alphaproteobacteria; Rhizobiales; Hyphomicrobiaceae; Hyphomicrobium
JN825564	0.353451	0	0.111111	0.038	Bacteria; Planctomycetes; Planctomycetia; Gemmatales; Gemmataceae; Gemmata
FJ592533	0.353451	0	0.111111	0.037	Bacteria; Proteobacteria; Betaproteobacteria; Ellin6067
EF580952	0.353451	0	0.111111	0.032	Bacteria; Planctomycetes; Planctomycetia; Gemmatales; Gemmataceae
HQ729864	0.353451	0	0.111111	0.034	Bacteria; Acidobacteria; Acidobacteria-6; iii1-15; mb2424
JN391967	0.353451	0	0.111111	0.03	Bacteria; Proteobacteria; Betaproteobacteria; Rhodocyclales; Rhodocyclaceae; Dechloromonas
AF084510	0.353451	0	0.111111	0.034	Bacteria; Proteobacteria; Alphaproteobacteria; Rhizobiales
HQ330569	0.353451	0	0.111111	0.039	Bacteria; Bacteroidetes; Bacteroidia; Bacteroidales
GQ500749	0.353451	0	0.111111	0.026	Bacteria; Verrucomicrobia; [Pedosphaerae]; [Pedosphaerales]; auto67_4W
CU466869	0.353451	0	0.111111	0.028	Bacteria; Proteobacteria; Betaproteobacteria; Burkholderiales; Comamonadaceae
CU925937	0.353451	0	0.111111	0.042	Bacteria; Planctomycetes; Phycisphaerae; Phycisphaerales
New.CleanUp.ReferenceOTU1572	0.353451	0	0.111111	0.043	Bacteria; Proteobacteria; Gammaproteobacteria; Legionellales
New.CleanUp.ReferenceOTU1183	0.353451	0	0.111111	0.039	Bacteria; Actinobacteria; Thermoleophilia; Solirubrobacterales; Patulibacteraceae
New.CleanUp.ReferenceOTU935	0.353451	0	0.111111	0.03	Bacteria; Bacteroidetes; [Saprospirae]; [Saprospirales]; Saprospiraceae
New.CleanUp.ReferenceOTU1935	0.353451	0	0.111111	0.026	Bacteria; Bacteroidetes; Sphingobacteriia; Sphingobacteriales
New.CleanUp.ReferenceOTU488	0.353451	0	0.111111	0.034	Bacteria; Verrucomicrobia; Verrucomicrobiae; Verrucomicrobiales; Verrucomicrobiaceae
New.CleanUp.ReferenceOTU8490	0.353451	0	0.111111	0.031	Bacteria; Planctomycetes; Planctomycetia; Planctomycetales; Planctomycetaceae; Planctomyces
New.CleanUp.ReferenceOTU2554	0.353451	0	0.111111	0.031	Bacteria; Chloroflexi; Anaerolineae; GCA004
New.CleanUp.ReferenceOTU2079	0.353451	0	0.111111	0.038	Bacteria; Bacteroidetes; Sphingobacteriia; Sphingobacteriales
New.CleanUp.ReferenceOTU3776	0.353451	0	0.111111	0.025	Bacteria; Planctomycetes; vadinHA49; DH61
New.CleanUp.ReferenceOTU827	0.353451	0	0.111111	0.031	Bacteria; Chlorobi; OPB56
New.CleanUp.ReferenceOTU5481	0.353451	0	0.111111	0.036	Bacteria; Chloroflexi; Anaerolineae; Caldilineales; Caldilineaceae
New.CleanUp.ReferenceOTU379	0.353451	0	0.111111	0.033	Bacteria; Planctomycetes; Phycisphaerae; WD2101
New.CleanUp.ReferenceOTU1388	0.353451	0	0.111111	0.021	Bacteria; Proteobacteria; Gammaproteobacteria; Legionellales; Coxiellaceae
New.CleanUp.ReferenceOTU1997	0.353451	0	0.111111	0.021	Bacteria; Planctomycetes; Planctomycetia; Gemmatales; Gemmataceae; Gemmata
New.CleanUp.ReferenceOTU653	0.353451	0	0.111111	0.028	Bacteria; Proteobacteria; Deltaproteobacteria; Bdellovibrionales; Bacteriovoracaceae
New.CleanUp.ReferenceOTU356	0.353451	0	0.111111	0.036	Bacteria; Verrucomicrobia; [Pedosphaerae]; [Pedosphaerales]; R4-41B
New.CleanUp.ReferenceOTU2154	0.353451	0	0.111111	0.03	Bacteria; Proteobacteria; Alphaproteobacteria; Rickettsiales; Rickettsiaceae; Rickettsia
New.CleanUp.ReferenceOTU3706	0.353451	0	0.111111	0.039	Bacteria; Planctomycetes; Planctomycetia; Gemmatales; Gemmataceae; Gemmata
New.CleanUp.ReferenceOTU5620	0.353451	0	0.111111	0.032	Bacteria; Proteobacteria; Alphaproteobacteria; Rickettsiales; Rickettsiaceae
New.CleanUp.ReferenceOTU2279	0.353451	0	0.111111	0.025	Bacteria; Armatimonadetes; [Fimbriimonadia]; [Fimbriimonadales]; [Fimbriimonadaceae]
New.CleanUp.ReferenceOTU527	0.353451	0	0.111111	0.04	Bacteria; Bacteroidetes; [Saprospirae]; [Saprospirales]; Chitinophagaceae
New.CleanUp.ReferenceOTU5741	0.353451	0	0.111111	0.037	Bacteria; Verrucomicrobia; [Pedosphaerae]; [Pedosphaerales]
New.CleanUp.ReferenceOTU953	0.353451	0	0.111111	0.037	Bacteria; Bacteroidetes; Cytophagia; Cytophagales; Cytophagaceae
New.CleanUp.ReferenceOTU1816	0.353451	0	0.111111	0.029	Bacteria; Proteobacteria; Deltaproteobacteria; Myxococcales
New.CleanUp.ReferenceOTU1484	0.353451	0	0.111111	0.027	Bacteria; Acidobacteria; [Chloracidobacteria]; PK29
New.CleanUp.ReferenceOTU2326	0.353451	0	0.111111	0.036	Bacteria; Chlorobi; OPB56
New.CleanUp.ReferenceOTU1260	0.353451	0	0.111111	0.021	Unassigned
